# Supplementary material for: 4-Hy­droxy-5-meth­oxy-N,1-dimethyl-2-oxo-N-[4-(tri­fluoro­meth­yl)phen­yl]-1,2-di­hydro­quinoline-3-carboxamide
Source: Acta Crystallogr Sect E Struct Rep Online. 2014 Feb 15;70(Pt 3):o297–8. doi: 10.1107/S1600536814003031 (PMC3998412; doi:10.1107/S1600536814003031)
Supplement: Supplementary file 1 [file e-70-0o297-sup1.cif]

##############################################################################
#                                                                            #
# This CIF contains the data in a paper accepted for publication in          #
# Acta Crystallographica Section E. It conforms to the requirements of       #
# Notes for Authors for Acta Crystallographica Section E, and has been       #
# peer reviewed under the auspices of the IUCr Commission on Journals.       #
#                                                                            #
# Full details of the Crystallographic Information File format               #
# are given in the paper "The Crystallographic Information File (CIF):       #
# a New Standard Archive File for Crystallography" by S. R. Hall, F. H.      #
# Allen and I. D. Brown [Acta Cryst. (1991), A47, 655-685].                  #
#                                                                            #
# The current version of the core CIF dictionary is obtainable from          #
# ftp://ftp.iucr.org/pub/cif_core.dic.                                       #
#                                                                            #
# Software is freely available for graphical display of the structure(s)     #
# in this CIF. For information consult the CIF software page                 #
# http://www.iucr.org/resources/cif/software.                                #
#                                                                            #
# This file may be used for bona fide research purposes within the           #
# scientific community so long as proper attribution is given to the journal # 
# article from which it was obtained.                                        #
#                                                                            #
##############################################################################
data_I
_database_code_depnum_ccdc_archive 'CCDC 986160'
_audit_creation_method     SHELXL-97
_chemical_name_systematic
;\
4-Hydroxy-5-methoxy-<i>N</i>,1-dimethyl-2-oxo-<i>N</i>-\
[4-(trifluoromethyl)phenyl]-1,2-dihydroquinoline-3-carboxamide
;
_chemical_name_common     ?
_chemical_formula_moiety     'C20 H17 F3 N2 O4'
_chemical_formula_sum     'C20 H17 F3 N2 O4'
_chemical_formula_iupac     'C20 H17 F3 N2 O4'
_chemical_formula_weight     406.36
_chemical_melting_point     ?
_symmetry_cell_setting     monoclinic
_symmetry_space_group_name_H-M     'P 21/c'
loop_
    _symmetry_equiv_pos_as_xyz
    'x, y, z'
    '-x, y+1/2, -z+1/2'
    '-x, -y, -z'
    'x, -y-1/2, z-1/2'
_cell_length_a     10.8643(9)
_cell_length_b     10.6705(9)
_cell_length_c     15.8062(13)
_cell_angle_alpha     90.00
_cell_angle_beta     105.696(9)
_cell_angle_gamma     90.00
_cell_volume     1764.1(3)
_cell_formula_units_Z     4
_cell_measurement_reflns_used     2882
_cell_measurement_theta_min     2.9007
_cell_measurement_theta_max     75.6546
_cell_measurement_temperature     298(2)
_exptl_crystal_description     prism
_exptl_crystal_colour     colourless
_exptl_crystal_size_max     0.35
_exptl_crystal_size_mid     0.24
_exptl_crystal_size_min     0.12
_exptl_crystal_density_diffrn     1.530
_exptl_crystal_density_meas     ?
_exptl_crystal_density_method     'not measured'
_exptl_crystal_F_000     840
_exptl_absorpt_coefficient_mu     1.103
_exptl_absorpt_correction_type     multi-scan
_exptl_absorpt_process_details
;
(CrysAlis PRO; Agilent, 2012)
;
_exptl_absorpt_correction_T_min     0.74062
_exptl_absorpt_correction_T_max     1.00000
_exptl_special_details     ?
_diffrn_ambient_temperature     298(2)
_diffrn_radiation_type     CuK\a
_diffrn_radiation_wavelength     1.54184
_diffrn_radiation_source     'Enhance (Cu) X-ray Source'
_diffrn_radiation_monochromator     graphite
_diffrn_measurement_device_type     'Agilent Xcalibur (Ruby, Gemini)'
_diffrn_measurement_method     '\w scans'
_diffrn_detector_area_resol_mean     10.5081
_diffrn_reflns_number     6559
_diffrn_reflns_av_R_equivalents     0.0187
_diffrn_reflns_av_sigmaI/netI     0.0257
_diffrn_reflns_theta_min     4.23
_diffrn_reflns_theta_max     75.90
_diffrn_reflns_theta_full     67.50
_diffrn_measured_fraction_theta_max     0.964
_diffrn_measured_fraction_theta_full     0.997
_diffrn_reflns_limit_h_min     -8
_diffrn_reflns_limit_h_max     13
_diffrn_reflns_limit_k_min     -12
_diffrn_reflns_limit_k_max     13
_diffrn_reflns_limit_l_min     -19
_diffrn_reflns_limit_l_max     19
_diffrn_standards_number     ?
_diffrn_standards_interval_count     ?
_diffrn_standards_interval_time     ?
_diffrn_standards_decay_%     ?
_refine_special_details
;
Refinement of <i>F</i>^2^ against ALL reflections. The weighted <i>R</i>-factor
<i>wR</i> and goodness of fit <i>S</i> are based on <i>F</i>^2^, conventional
<i>R</i>-factors <i>R</i> are based on <i>F</i>, with <i>F</i> set to zero for
negative <i>F</i>^2^. The threshold expression of <i>F</i>^2^ >
\s(<i>F</i>^2^) is used only for calculating <i>R</i>-factors(gt) <i>etc</i>.
and is not relevant to the choice of reflections for refinement.
<i>R</i>-factors based on <i>F</i>^2^ are statistically about twice as large
as those based on <i>F</i>, and <i>R</i>- factors based on ALL data will be
even larger.
;
_reflns_number_total     3539
_reflns_number_gt     3010
_reflns_threshold_expression     I>2sigma(I)
_refine_ls_structure_factor_coef     Fsqd
_refine_ls_matrix_type     full
_refine_ls_R_factor_all     0.0502
_refine_ls_R_factor_gt     0.0436
_refine_ls_wR_factor_gt     0.1250
_refine_ls_wR_factor_ref     0.1323
_refine_ls_goodness_of_fit_ref     1.064
_refine_ls_restrained_S_all     1.064
_refine_ls_number_reflns     3539
_refine_ls_number_parameters     269
_refine_ls_number_restraints     0
_refine_ls_hydrogen_treatment     mixed
_refine_ls_weighting_scheme     calc
_refine_ls_weighting_details
         'calc w=1/[\s^2^(Fo^2^)+(0.0790P)^2^+0.3326P] where P=(Fo^2^+2Fc^2^)/3'
_atom_sites_solution_hydrogens     geom
_atom_sites_solution_primary     direct
_atom_sites_solution_secondary     difmap
_refine_ls_shift/su_max     0.000
_refine_ls_shift/su_mean     0.000
_refine_diff_density_max     0.348
_refine_diff_density_min     -0.271
_refine_ls_extinction_method     none
_refine_ls_extinction_coef     ?
loop_
    _atom_type_symbol
    _atom_type_description
    _atom_type_scat_dispersion_real
    _atom_type_scat_dispersion_imag
    _atom_type_scat_source
    'C' 'C' 0.0181 0.0091
                         'International Tables Vol C Tables 4.2.6.8 and 6.1.1.4'
    'H' 'H' 0.0000 0.0000
                         'International Tables Vol C Tables 4.2.6.8 and 6.1.1.4'
    'N' 'N' 0.0311 0.0180
                         'International Tables Vol C Tables 4.2.6.8 and 6.1.1.4'
    'O' 'O' 0.0492 0.0322
                         'International Tables Vol C Tables 4.2.6.8 and 6.1.1.4'
    'F' 'F' 0.0727 0.0534
                         'International Tables Vol C Tables 4.2.6.8 and 6.1.1.4'
_computing_data_collection
;
CrysAlis PRO (Agilent, 2012)
;
_computing_cell_refinement
;
CrysAlis PRO (Agilent, 2012)
;
_computing_data_reduction
;
CrysAlis PRO (Agilent, 2012)
;
_computing_structure_solution     'SHELXS97 (Sheldrick, 2008)'
_computing_structure_refinement     'SHELXL97 (Sheldrick, 2008)'
_computing_molecular_graphics     'SHELXTL (Sheldrick, 2008)'
_computing_publication_material     'SHELXTL (Sheldrick, 2008)'
loop_
    _atom_site_type_symbol
    _atom_site_label
    _atom_site_fract_x
    _atom_site_fract_y
    _atom_site_fract_z
    _atom_site_U_iso_or_equiv
    _atom_site_adp_type
    _atom_site_calc_flag
    _atom_site_refinement_flags
    _atom_site_occupancy
    _atom_site_symmetry_multiplicity
    _atom_site_disorder_assembly
    _atom_site_disorder_group
    F F1 -0.01967(12) 0.99424(13) 0.21797(7) 0.0584(4) Uani d . 1 1 . .
    F F2 0.02599(11) 0.89869(12) 0.34160(8) 0.0513(3) Uani d . 1 1 . .
    F F3 0.15877(10) 1.02840(11) 0.31447(8) 0.0480(3) Uani d . 1 1 . .
    O O1 0.42263(14) 0.38668(14) 0.11242(8) 0.0479(3) Uani d . 1 1 . .
    O O2 0.59427(11) 0.58973(11) 0.24904(7) 0.0341(3) Uani d . 1 1 . .
    H H2O 0.665(2) 0.627(3) 0.2800(17) 0.056(7) Uiso d . 1 1 . .
    O O3 0.26656(11) 0.31456(11) 0.25976(7) 0.0374(3) Uani d . 1 1 . .
    O O4 0.77617(11) 0.61692(12) 0.38907(7) 0.0404(3) Uani d . 1 1 . .
    N N1 0.29733(14) 0.55256(14) 0.11795(8) 0.0358(3) Uani d . 1 1 . .
    N N2 0.43399(12) 0.33345(13) 0.38337(8) 0.0305(3) Uani d . 1 1 . .
    C C1 0.24402(16) 0.64495(15) 0.16254(10) 0.0339(3) Uani d . 1 1 . .
    C C2 0.11175(16) 0.66235(17) 0.13832(11) 0.0405(4) Uani d . 1 1 . .
    H H2A 0.0598 0.6100 0.0966 0.049 Uiso calc R 1 1 . .
    C C3 0.05753(16) 0.75701(17) 0.17604(11) 0.0404(4) Uani d . 1 1 . .
    H H3A -0.0306 0.7682 0.1597 0.049 Uiso calc R 1 1 . .
    C C4 0.13541(15) 0.83560(15) 0.23863(10) 0.0338(3) Uani d . 1 1 . .
    C C5 0.26668(15) 0.81696(15) 0.26418(10) 0.0334(3) Uani d . 1 1 . .
    H H5A 0.3184 0.8678 0.3072 0.040 Uiso calc R 1 1 . .
    C C6 0.32089(14) 0.72269(15) 0.22568(10) 0.0329(3) Uani d . 1 1 . .
    H H6A 0.4091 0.7115 0.2422 0.039 Uiso calc R 1 1 . .
    C C7 0.07592(15) 0.93888(17) 0.27743(10) 0.0365(4) Uani d . 1 1 . .
    C C8 0.25048(19) 0.54745(18) 0.02153(10) 0.0442(4) Uani d . 1 1 . .
    H H8A 0.3207 0.5308 -0.0029 0.066 Uiso calc R 1 1 . .
    H H8B 0.2122 0.6263 -0.0002 0.066 Uiso calc R 1 1 . .
    H H8C 0.1880 0.4820 0.0048 0.066 Uiso calc R 1 1 . .
    C C9 0.38280(16) 0.46314(16) 0.15651(10) 0.0350(3) Uani d . 1 1 . .
    C C10 0.43151(15) 0.45503(15) 0.25502(9) 0.0313(3) Uani d . 1 1 . .
    C C11 0.54421(15) 0.50991(15) 0.29655(9) 0.0303(3) Uani d . 1 1 . .
    C C12 0.60720(14) 0.47863(15) 0.38701(9) 0.0291(3) Uani d . 1 1 . .
    C C13 0.72526(15) 0.53184(16) 0.43456(10) 0.0322(3) Uani d . 1 1 . .
    C C14 0.78219(15) 0.49785(16) 0.52027(10) 0.0346(3) Uani d . 1 1 . .
    H H14A 0.8594 0.5336 0.5510 0.042 Uiso calc R 1 1 . .
    C C15 0.72218(16) 0.40882(16) 0.56024(10) 0.0362(3) Uani d . 1 1 . .
    H H15A 0.7602 0.3862 0.6183 0.043 Uiso calc R 1 1 . .
    C C16 0.60834(15) 0.35357(15) 0.51625(10) 0.0331(3) Uani d . 1 1 . .
    H H16A 0.5708 0.2938 0.5441 0.040 Uiso calc R 1 1 . .
    C C17 0.54900(14) 0.38831(14) 0.42858(9) 0.0297(3) Uani d . 1 1 . .
    C C18 0.36910(14) 0.36439(15) 0.29723(10) 0.0313(3) Uani d . 1 1 . .
    C C19 0.37877(16) 0.23443(16) 0.42576(10) 0.0361(3) Uani d . 1 1 . .
    H H19A 0.3656 0.2656 0.4796 0.054 Uiso calc R 1 1 . .
    H H19B 0.4361 0.1642 0.4382 0.054 Uiso calc R 1 1 . .
    H H19C 0.2984 0.2085 0.3873 0.054 Uiso calc R 1 1 . .
    C C20 0.88302(17) 0.6906(2) 0.43465(12) 0.0461(4) Uani d . 1 1 . .
    H H20A 0.9008 0.7526 0.3956 0.069 Uiso calc R 1 1 . .
    H H20B 0.9563 0.6375 0.4554 0.069 Uiso calc R 1 1 . .
    H H20C 0.8639 0.7314 0.4837 0.069 Uiso calc R 1 1 . .
loop_
    _atom_site_aniso_label
    _atom_site_aniso_U_11
    _atom_site_aniso_U_22
    _atom_site_aniso_U_33
    _atom_site_aniso_U_12
    _atom_site_aniso_U_13
    _atom_site_aniso_U_23
    F1 0.0625(7) 0.0633(8) 0.0377(5) 0.0276(6) -0.0067(5) -0.0050(5)
    F2 0.0575(6) 0.0533(7) 0.0479(6) -0.0070(5) 0.0224(5) -0.0005(5)
    F3 0.0453(5) 0.0401(6) 0.0594(6) -0.0072(5) 0.0155(5) -0.0122(5)
    O1 0.0600(8) 0.0492(8) 0.0284(5) 0.0130(6) 0.0014(5) -0.0064(5)
    O2 0.0374(6) 0.0372(6) 0.0250(5) -0.0019(5) 0.0036(4) 0.0034(4)
    O3 0.0362(6) 0.0355(6) 0.0356(6) -0.0014(5) 0.0012(4) -0.0019(5)
    O4 0.0403(6) 0.0441(7) 0.0314(5) -0.0102(5) 0.0005(5) 0.0059(5)
    N1 0.0438(7) 0.0350(7) 0.0228(6) -0.0013(6) -0.0009(5) 0.0007(5)
    N2 0.0337(6) 0.0302(6) 0.0261(6) 0.0003(5) 0.0056(5) 0.0003(5)
    C1 0.0404(8) 0.0312(7) 0.0255(7) -0.0025(6) 0.0010(6) 0.0050(6)
    C2 0.0399(8) 0.0364(8) 0.0361(8) -0.0045(7) -0.0056(6) -0.0006(6)
    C3 0.0342(7) 0.0389(9) 0.0403(8) -0.0032(7) -0.0034(6) 0.0011(7)
    C4 0.0369(8) 0.0323(8) 0.0285(7) -0.0033(6) 0.0028(6) 0.0038(6)
    C5 0.0368(7) 0.0328(8) 0.0261(7) -0.0057(6) 0.0011(6) 0.0029(6)
    C6 0.0330(7) 0.0339(8) 0.0273(7) -0.0029(6) 0.0005(5) 0.0041(6)
    C7 0.0340(7) 0.0415(9) 0.0298(7) -0.0032(6) 0.0013(6) 0.0030(6)
    C8 0.0584(10) 0.0421(9) 0.0245(7) -0.0007(8) -0.0020(7) 0.0010(6)
    C9 0.0402(8) 0.0346(8) 0.0260(7) -0.0023(6) 0.0017(6) -0.0022(6)
    C10 0.0363(7) 0.0301(7) 0.0240(7) 0.0034(6) 0.0020(5) -0.0003(5)
    C11 0.0353(7) 0.0303(7) 0.0237(6) 0.0037(6) 0.0054(5) 0.0008(5)
    C12 0.0325(7) 0.0297(7) 0.0226(6) 0.0040(6) 0.0030(5) -0.0015(5)
    C13 0.0341(7) 0.0320(8) 0.0284(7) 0.0019(6) 0.0050(6) 0.0004(6)
    C14 0.0326(7) 0.0373(8) 0.0286(7) 0.0001(6) -0.0010(6) -0.0008(6)
    C15 0.0421(8) 0.0380(8) 0.0243(7) 0.0035(7) 0.0018(6) 0.0026(6)
    C16 0.0397(8) 0.0322(7) 0.0260(7) 0.0027(6) 0.0068(6) 0.0021(6)
    C17 0.0331(7) 0.0302(7) 0.0243(6) 0.0035(6) 0.0053(5) -0.0022(5)
    C18 0.0337(7) 0.0299(7) 0.0274(7) 0.0030(6) 0.0034(6) -0.0034(6)
    C19 0.0399(8) 0.0349(8) 0.0324(7) -0.0041(6) 0.0080(6) 0.0011(6)
    C20 0.0399(8) 0.0497(11) 0.0430(9) -0.0116(8) 0.0013(7) 0.0059(8)
_geom_special_details
;
All e.s.d.'s (except the e.s.d. in the dihedral angle between two l.s. planes)
are estimated using the full covariance matrix. The cell e.s.d.'s are taken
into account individually in the estimation of e.s.d.'s in distances, angles
and torsion angles; correlations between e.s.d.'s in cell parameters are only
used when they are defined by crystal symmetry. An approximate (isotropic)
treatment of cell e.s.d.'s is used for estimating e.s.d.'s involving l.s.
planes.
;
loop_
    _geom_bond_atom_site_label_1
    _geom_bond_atom_site_label_2
    _geom_bond_site_symmetry_2
    _geom_bond_distance
    _geom_bond_publ_flag
    F1 C7 . 1.3351(19) ?
    F2 C7 . 1.343(2) ?
    F3 C7 . 1.334(2) ?
    O1 C9 . 1.225(2) ?
    O2 C11 . 1.3440(19) ?
    O2 H2O . 0.89(3) ?
    O3 C18 . 1.232(2) ?
    O4 C13 . 1.365(2) ?
    O4 C20 . 1.426(2) ?
    N1 C9 . 1.356(2) ?
    N1 C1 . 1.423(2) ?
    N1 C8 . 1.4713(19) ?
    N2 C17 . 1.390(2) ?
    N2 C18 . 1.3930(19) ?
    N2 C19 . 1.464(2) ?
    C1 C6 . 1.390(2) ?
    C1 C2 . 1.396(2) ?
    C2 C3 . 1.383(3) ?
    C2 H2A . 0.9300 ?
    C3 C4 . 1.395(2) ?
    C3 H3A . 0.9300 ?
    C4 C5 . 1.387(2) ?
    C4 C7 . 1.491(2) ?
    C5 C6 . 1.387(2) ?
    C5 H5A . 0.9300 ?
    C6 H6A . 0.9300 ?
    C8 H8A . 0.9600 ?
    C8 H8B . 0.9600 ?
    C8 H8C . 0.9600 ?
    C9 C10 . 1.505(2) ?
    C10 C11 . 1.356(2) ?
    C10 C18 . 1.444(2) ?
    C11 C12 . 1.447(2) ?
    C12 C17 . 1.409(2) ?
    C12 C13 . 1.418(2) ?
    C13 C14 . 1.377(2) ?
    C14 C15 . 1.396(2) ?
    C14 H14A . 0.9300 ?
    C15 C16 . 1.377(2) ?
    C15 H15A . 0.9300 ?
    C16 C17 . 1.411(2) ?
    C16 H16A . 0.9300 ?
    C19 H19A . 0.9600 ?
    C19 H19B . 0.9600 ?
    C19 H19C . 0.9600 ?
    C20 H20A . 0.9600 ?
    C20 H20B . 0.9600 ?
    C20 H20C . 0.9600 ?
loop_
    _geom_angle_atom_site_label_1
    _geom_angle_atom_site_label_2
    _geom_angle_atom_site_label_3
    _geom_angle_site_symmetry_1
    _geom_angle_site_symmetry_3
    _geom_angle
    _geom_angle_publ_flag
    C11 O2 H2O . . 113.5(17) ?
    C13 O4 C20 . . 119.44(13) ?
    C9 N1 C1 . . 125.87(12) ?
    C9 N1 C8 . . 116.27(14) ?
    C1 N1 C8 . . 117.75(14) ?
    C17 N2 C18 . . 123.35(13) ?
    C17 N2 C19 . . 119.43(12) ?
    C18 N2 C19 . . 117.18(13) ?
    C6 C1 C2 . . 119.45(16) ?
    C6 C1 N1 . . 121.55(15) ?
    C2 C1 N1 . . 118.89(14) ?
    C3 C2 C1 . . 120.39(15) ?
    C3 C2 H2A . . 119.8 ?
    C1 C2 H2A . . 119.8 ?
    C2 C3 C4 . . 119.84(15) ?
    C2 C3 H3A . . 120.1 ?
    C4 C3 H3A . . 120.1 ?
    C5 C4 C3 . . 119.93(16) ?
    C5 C4 C7 . . 120.80(14) ?
    C3 C4 C7 . . 119.27(15) ?
    C6 C5 C4 . . 120.09(14) ?
    C6 C5 H5A . . 120.0 ?
    C4 C5 H5A . . 120.0 ?
    C5 C6 C1 . . 120.28(15) ?
    C5 C6 H6A . . 119.9 ?
    C1 C6 H6A . . 119.9 ?
    F3 C7 F1 . . 107.22(15) ?
    F3 C7 F2 . . 105.04(13) ?
    F1 C7 F2 . . 106.06(14) ?
    F3 C7 C4 . . 113.18(14) ?
    F1 C7 C4 . . 112.25(13) ?
    F2 C7 C4 . . 112.52(15) ?
    N1 C8 H8A . . 109.5 ?
    N1 C8 H8B . . 109.5 ?
    H8A C8 H8B . . 109.5 ?
    N1 C8 H8C . . 109.5 ?
    H8A C8 H8C . . 109.5 ?
    H8B C8 H8C . . 109.5 ?
    O1 C9 N1 . . 121.14(14) ?
    O1 C9 C10 . . 118.07(15) ?
    N1 C9 C10 . . 120.79(14) ?
    C11 C10 C18 . . 122.75(13) ?
    C11 C10 C9 . . 119.65(14) ?
    C18 C10 C9 . . 116.03(13) ?
    O2 C11 C10 . . 116.88(13) ?
    O2 C11 C12 . . 122.92(14) ?
    C10 C11 C12 . . 120.16(14) ?
    C17 C12 C13 . . 118.84(13) ?
    C17 C12 C11 . . 117.81(14) ?
    C13 C12 C11 . . 123.33(15) ?
    O4 C13 C14 . . 123.74(14) ?
    O4 C13 C12 . . 115.12(13) ?
    C14 C13 C12 . . 121.14(15) ?
    C13 C14 C15 . . 118.94(14) ?
    C13 C14 H14A . . 120.5 ?
    C15 C14 H14A . . 120.5 ?
    C16 C15 C14 . . 121.90(14) ?
    C16 C15 H15A . . 119.1 ?
    C14 C15 H15A . . 119.1 ?
    C15 C16 C17 . . 119.54(15) ?
    C15 C16 H16A . . 120.2 ?
    C17 C16 H16A . . 120.2 ?
    N2 C17 C12 . . 120.19(13) ?
    N2 C17 C16 . . 120.19(14) ?
    C12 C17 C16 . . 119.63(14) ?
    O3 C18 N2 . . 121.36(15) ?
    O3 C18 C10 . . 122.93(14) ?
    N2 C18 C10 . . 115.69(13) ?
    N2 C19 H19A . . 109.5 ?
    N2 C19 H19B . . 109.5 ?
    H19A C19 H19B . . 109.5 ?
    N2 C19 H19C . . 109.5 ?
    H19A C19 H19C . . 109.5 ?
    H19B C19 H19C . . 109.5 ?
    O4 C20 H20A . . 109.5 ?
    O4 C20 H20B . . 109.5 ?
    H20A C20 H20B . . 109.5 ?
    O4 C20 H20C . . 109.5 ?
    H20A C20 H20C . . 109.5 ?
    H20B C20 H20C . . 109.5 ?
loop_
    _geom_torsion_atom_site_label_1
    _geom_torsion_atom_site_label_2
    _geom_torsion_atom_site_label_3
    _geom_torsion_atom_site_label_4
    _geom_torsion_site_symmetry_1
    _geom_torsion_site_symmetry_2
    _geom_torsion_site_symmetry_3
    _geom_torsion_site_symmetry_4
    _geom_torsion
    _geom_torsion_publ_flag
    C9 N1 C1 C6 . . . . 53.1(2) ?
    C8 N1 C1 C6 . . . . -131.00(17) ?
    C9 N1 C1 C2 . . . . -130.73(18) ?
    C8 N1 C1 C2 . . . . 45.2(2) ?
    C6 C1 C2 C3 . . . . 0.7(3) ?
    N1 C1 C2 C3 . . . . -175.56(15) ?
    C1 C2 C3 C4 . . . . 0.0(3) ?
    C2 C3 C4 C5 . . . . -1.3(3) ?
    C2 C3 C4 C7 . . . . 178.77(15) ?
    C3 C4 C5 C6 . . . . 1.9(2) ?
    C7 C4 C5 C6 . . . . -178.19(14) ?
    C4 C5 C6 C1 . . . . -1.2(2) ?
    C2 C1 C6 C5 . . . . -0.1(2) ?
    N1 C1 C6 C5 . . . . 176.04(14) ?
    C5 C4 C7 F3 . . . . 19.4(2) ?
    C3 C4 C7 F3 . . . . -160.76(15) ?
    C5 C4 C7 F1 . . . . 140.90(16) ?
    C3 C4 C7 F1 . . . . -39.2(2) ?
    C5 C4 C7 F2 . . . . -99.54(18) ?
    C3 C4 C7 F2 . . . . 80.34(18) ?
    C1 N1 C9 O1 . . . . 179.39(16) ?
    C8 N1 C9 O1 . . . . 3.4(2) ?
    C1 N1 C9 C10 . . . . -0.6(2) ?
    C8 N1 C9 C10 . . . . -176.58(15) ?
    O1 C9 C10 C11 . . . . 83.9(2) ?
    N1 C9 C10 C11 . . . . -96.11(19) ?
    O1 C9 C10 C18 . . . . -82.2(2) ?
    N1 C9 C10 C18 . . . . 97.77(18) ?
    C18 C10 C11 O2 . . . . 177.94(13) ?
    C9 C10 C11 O2 . . . . 12.8(2) ?
    C18 C10 C11 C12 . . . . -0.1(2) ?
    C9 C10 C11 C12 . . . . -165.21(14) ?
    O2 C11 C12 C17 . . . . -176.45(13) ?
    C10 C11 C12 C17 . . . . 1.4(2) ?
    O2 C11 C12 C13 . . . . 1.9(2) ?
    C10 C11 C12 C13 . . . . 179.78(14) ?
    C20 O4 C13 C14 . . . . -10.4(2) ?
    C20 O4 C13 C12 . . . . 169.82(15) ?
    C17 C12 C13 O4 . . . . 178.95(13) ?
    C11 C12 C13 O4 . . . . 0.6(2) ?
    C17 C12 C13 C14 . . . . -0.9(2) ?
    C11 C12 C13 C14 . . . . -179.19(15) ?
    O4 C13 C14 C15 . . . . -179.40(15) ?
    C12 C13 C14 C15 . . . . 0.4(2) ?
    C13 C14 C15 C16 . . . . 0.4(3) ?
    C14 C15 C16 C17 . . . . -0.8(3) ?
    C18 N2 C17 C12 . . . . -1.2(2) ?
    C19 N2 C17 C12 . . . . 176.37(13) ?
    C18 N2 C17 C16 . . . . 179.06(14) ?
    C19 N2 C17 C16 . . . . -3.4(2) ?
    C13 C12 C17 N2 . . . . -179.28(13) ?
    C11 C12 C17 N2 . . . . -0.8(2) ?
    C13 C12 C17 C16 . . . . 0.5(2) ?
    C11 C12 C17 C16 . . . . 178.94(14) ?
    C15 C16 C17 N2 . . . . -179.92(14) ?
    C15 C16 C17 C12 . . . . 0.3(2) ?
    C17 N2 C18 O3 . . . . -179.18(14) ?
    C19 N2 C18 O3 . . . . 3.2(2) ?
    C17 N2 C18 C10 . . . . 2.4(2) ?
    C19 N2 C18 C10 . . . . -175.13(13) ?
    C11 C10 C18 O3 . . . . 179.83(15) ?
    C9 C10 C18 O3 . . . . -14.5(2) ?
    C11 C10 C18 N2 . . . . -1.8(2) ?
    C9 C10 C18 N2 . . . . 163.83(13) ?
loop_
    _geom_hbond_atom_site_label_D
    _geom_hbond_atom_site_label_H
    _geom_hbond_atom_site_label_A
    _geom_hbond_site_symmetry_A
    _geom_hbond_distance_DH
    _geom_hbond_distance_HA
    _geom_hbond_distance_DA
    _geom_hbond_angle_DHA
    O2 H2O O4 . 0.89(3) 1.82(3) 2.5538(16) 138(2)
    O2 H2O O3 2_655 0.89(3) 2.28(3) 2.8591(17) 123(2)
data_New_Global_Publ_Block
_journal_date_recd_electronic     2014-01-25
_journal_date_accepted     2014-02-10
_journal_name_full     'Acta Crystallographica, Section E'
_journal_year     2014
_journal_volume     70
_journal_issue      3
_journal_page_first     o297
_journal_page_last     o298
_journal_paper_category     QO
_journal_paper_doi     10.1107/S1600536814003031
_journal_coeditor_code     KP2464
_publ_contact_author_name     'Ray J. Butcher'
_publ_contact_author_address
;
Department of Chemistry
Howard University
525 College Street NW
Washington
DC 20059
USA
;
_publ_contact_author_email     'rbutcher99@yahoo.com'
_publ_contact_author_fax     '202-806-5442'
_publ_contact_author_phone     '202-806-9892'
_publ_section_title
;\
4-Hydroxy-5-methoxy-<i>N</i>,1-dimethyl-2-oxo-<i>N</i>-[4-(trifluoromethyl)\
phenyl]-1,2-dihydroquinoline-3-carboxamide
;
loop_
    _publ_author_name
    _publ_author_footnote
    _publ_author_address
    'Akinboye, Emmanuel S.' ?
;
The Sidney Kimmel Comprehensive Cancer Center at Johns Hopkins University,
1650 Orleans Street
Baltimore, MD 21287
USA
;
    'Butcher, Ray J.' .
;
Department of Chemistry
Howard University
525 College Street NW
Washington DC 20059
USA
;
    'Yildirim, Sema Ozturk' .
;
Department of Physics,
Faculty of Sciences,
Erciyes University,
38039 Kayseri,
Turkey
;
    'Isaacs, John T.' .
;
The Sidney Kimmel Comprehensive Cancer Center at Johns Hopkins University,
1650 Orleans Street
Baltimore, MD 21287
USA
;
