# Supplementary material for: 4-Hy­droxy-5-meth­oxy-N,1-dimethyl-2-oxo-N-[4-(tri­fluoro­meth­yl)phen­yl]-1,2-di­hydro­quinoline-3-carboxamide
Source: Acta Crystallogr Sect E Struct Rep Online. 2014 Feb 15;70(Pt 3):o297–8. doi: 10.1107/S1600536814003031 (PMC3998412; doi:10.1107/S1600536814003031)
Supplement: Supplementary file 2 [file e-70-0o297-Isup2.hkl]

# 
# h,k,l, Fc-squared, Fo-squared, sigma(Fo-squared) and status flag 
# 
data_I
_shelx_title '    EM-TMa in P2(1)/c' 
_shelx_refln_list_code          4 
_shelx_F_calc_maximum      266.45 
_exptl_crystal_F_000       840.00 
_reflns_d_resolution_high  0.7949 
 
loop_ 
 _symmetry_equiv_pos_as_xyz 
 'x, y, z' 
 '-x, y+1/2, -z+1/2' 
 '-x, -y, -z' 
 'x, -y-1/2, z-1/2' 
 
_cell_length_a    10.8643 
_cell_length_b    10.6705 
_cell_length_c    15.8062 
_cell_angle_alpha  90.000 
_cell_angle_beta  105.696 
_cell_angle_gamma  90.000 
 
_shelx_F_squared_multiplier     1.000 
 
loop_ 
 _refln_index_h 
 _refln_index_k 
 _refln_index_l 
 _refln_F_squared_calc 
 _refln_F_squared_meas 
 _refln_F_squared_sigma 
 _refln_observed_status 
   1   0   0     4328.07     4337.95     21.23 o 
   2   0   0      885.95      860.75     13.46 o 
   3   0   0     3976.24     3791.55     28.55 o 
   4   0   0       29.57       29.96      2.96 o 
   5   0   0     3024.48     3155.91     65.77 o 
   6   0   0     6189.51     7001.53    108.64 o 
   7   0   0     3061.72     3168.19     80.86 o 
   8   0   0      333.76      308.78      5.19 o 
   9   0   0       74.66       72.24      2.87 o 
  10   0   0       39.62       33.46      2.10 o 
  11   0   0        0.23       -1.06      1.06 o 
  12   0   0       79.05       79.32      4.45 o 
   1   1   0       24.37       17.85      1.39 o 
   2   1   0     4334.27     4315.36     33.72 o 
   3   1   0      971.83      953.93     17.54 o 
   4   1   0     4810.49     5084.17     44.92 o 
   5   1   0      125.50      107.66      6.33 o 
   6   1   0      108.24      122.32     10.50 o 
   7   1   0      481.20      437.07     25.79 o 
   8   1   0        1.52        2.60      0.65 o 
   9   1   0       10.25        4.87      0.73 o 
  10   1   0        0.24        0.85      0.71 o 
  11   1   0        0.04        0.04      0.76 o 
  12   1   0       60.57       53.06      3.62 o 
   0   2   0    10657.95    10644.98     67.62 o 
   1   2   0      111.89      128.82      5.08 o 
   2   2   0      183.10      219.04     12.25 o 
   3   2   0       65.82       58.84      7.03 o 
   4   2   0     1388.41     1390.88     35.38 o 
   5   2   0     2567.17     2973.30     85.50 o 
   6   2   0       78.43       57.32     11.01 o 
   7   2   0      323.55      331.00     27.66 o 
   8   2   0       46.74       35.31      1.36 o 
   9   2   0       20.05       18.77      1.12 o 
  10   2   0       35.60       24.37      1.39 o 
  11   2   0       20.49       17.74      1.62 o 
  12   2   0        0.12       -1.60      1.60 o 
   1   3   0        3.56        6.78      1.24 o 
   2   3   0      921.60      947.24     16.15 o 
   3   3   0     1304.06     1454.24     39.13 o 
   4   3   0     3085.00     3236.00     62.01 o 
   5   3   0      176.12      143.48     14.07 o 
   6   3   0      195.51      239.39     14.37 o 
   7   3   0       10.57       10.75      5.92 o 
   8   3   0        6.26        6.21      0.67 o 
   9   3   0      173.29      157.26      3.14 o 
  10   3   0      116.04      107.13      3.33 o 
  11   3   0       89.81       86.51      3.54 o 
  12   3   0       36.13       38.60      2.90 o 
   0   4   0       31.75       26.53      6.08 o 
   1   4   0     1148.88     1192.53     15.05 o 
   2   4   0        3.14        5.07      2.08 o 
   3   4   0      148.85      183.65     15.97 o 
   4   4   0        8.60        8.08      4.62 o 
   5   4   0      132.11      170.93     17.01 o 
   6   4   0     1205.07     1215.71     35.11 o 
   7   4   0       14.90       13.32      2.80 o 
   8   4   0       62.73       53.97      2.36 o 
   9   4   0      168.91      160.40      5.00 o 
  10   4   0        0.75       -0.98      1.40 o 
  11   4   0        5.16        2.24      0.98 o 
  12   4   0        4.19        3.76      1.38 o 
   1   5   0       81.49      107.46      8.18 o 
   2   5   0      343.69      385.05     14.53 o 
   3   5   0      581.95      611.06     32.60 o 
   4   5   0     1214.27     1334.25     49.29 o 
   5   5   0      630.53      703.56     37.36 o 
   6   5   0       20.18       15.99      6.41 o 
   7   5   0       98.49      101.30      3.95 o 
   8   5   0      175.55      181.22      4.34 o 
   9   5   0      291.07      286.31      6.47 o 
  10   5   0        0.06        1.05      0.99 o 
  11   5   0       30.43       33.57      3.02 o 
  12   5   0        5.70        7.92      1.26 o 
   0   6   0     1276.76     1446.56     46.28 o 
   1   6   0       29.53       22.15      3.27 o 
   2   6   0      373.98      389.59     16.41 o 
   3   6   0      927.19     1100.80     47.42 o 
   4   6   0        1.71        0.02      3.18 o 
   5   6   0        1.25        2.84      3.76 o 
   6   6   0        0.56       -2.01      2.01 o 
   7   6   0      178.89      202.40      9.50 o 
   8   6   0      486.39      517.20     24.31 o 
   9   6   0       85.78       90.96      3.73 o 
  10   6   0       24.71       19.17      2.64 o 
  11   6   0       28.26       27.90      2.51 o 
   1   7   0        4.21       -0.79      9.51 o 
   2   7   0      187.10      163.95     19.10 o 
   3   7   0       93.74      111.04     16.20 o 
   4   7   0       46.54       55.44      5.36 o 
   5   7   0      330.59      387.75     14.92 o 
   6   7   0      221.63      254.68      6.31 o 
   7   7   0      772.57      811.40     13.60 o 
   8   7   0      106.13      117.70      4.26 o 
   9   7   0       56.48       60.38      4.47 o 
  10   7   0       10.25        7.92      1.79 o 
  11   7   0       46.05       58.39      2.74 o 
   0   8   0      355.48      379.97     28.29 o 
   1   8   0       14.82       27.25      7.86 o 
   2   8   0      493.76      591.11     31.62 o 
   3   8   0       18.24       19.23      2.85 o 
   4   8   0        7.59        7.81      3.38 o 
   5   8   0     1241.21     1384.22     47.40 o 
   6   8   0      134.77      140.55      8.89 o 
   7   8   0      351.23      385.12      9.07 o 
   8   8   0        0.55        0.74      1.66 o 
   9   8   0       37.75       46.02      3.57 o 
  10   8   0        4.98        6.66      1.44 o 
   1   9   0       34.11       37.77      4.25 o 
   2   9   0        0.10       -1.17      2.02 o 
   3   9   0        0.85        1.05      1.84 o 
   4   9   0        0.12        1.18      1.92 o 
   5   9   0       17.45       19.83      3.30 o 
   6   9   0        1.25        1.10      1.63 o 
   7   9   0      148.24      161.58      7.08 o 
   8   9   0       10.39       10.83      2.07 o 
   9   9   0       41.91       48.16      3.00 o 
   0  10   0        6.46        3.73      1.87 o 
   1  10   0        6.73        3.19      1.69 o 
   2  10   0       49.45       42.72      4.53 o 
   3  10   0        6.11        2.74      1.89 o 
   4  10   0      365.71      333.31     12.03 o 
   5  10   0       48.56       43.76      4.38 o 
   6  10   0       46.64       46.65      3.63 o 
   7  10   0       35.93       39.45      3.26 o 
   8  10   0        8.41       10.26      1.68 o 
   1  11   0      368.87      274.34     10.71 o 
   2  11   0      295.01      225.37      9.73 o 
   3  11   0        1.43       -0.94      2.15 o 
   4  11   0       11.08        7.67      2.08 o 
   5  11   0        0.62        2.64      1.56 o 
   6  11   0       11.21       11.09      1.23 o 
   7  11   0       30.17       30.48      2.17 o 
   0  12   0        2.00        1.12      1.21 o 
   1  12   0       71.26       70.77      2.72 o 
   2  12   0       77.99       85.75      4.54 o 
   3  12   0       12.20        9.88      1.85 o 
   4  12   0        1.05        1.23      1.12 o 
   5  12   0        0.03        0.37      0.66 o 
   1  13   0       23.71       21.65      1.74 o 
   2  13   0       13.21        9.19      1.34 o 
   3  13   0        4.93        3.26      0.90 o 
 -12   1   1      369.53      392.17      6.75 o 
 -11   1   1        0.36        0.07      0.74 o 
 -10   1   1       18.05       10.75      1.03 o 
  -9   1   1       54.15       45.73      1.62 o 
  -8   1   1       21.79       10.47      0.82 o 
  -7   1   1        6.67        5.67      2.74 o 
  -6   1   1      322.13      389.35     18.78 o 
  -5   1   1        0.50        1.47      1.54 o 
  -4   1   1      131.60      104.80      7.03 o 
  -3   1   1      106.55      114.43      8.19 o 
  -2   1   1     3469.10     3359.24     27.77 o 
  -1   1   1      926.53      977.60     13.96 o 
   0   1   1     1269.54     1307.57     13.24 o 
   1   1   1     1985.54     1918.79     27.71 o 
   2   1   1     4973.52     4867.52     34.17 o 
   3   1   1     1527.02     1533.76     15.14 o 
   4   1   1     1454.81     1545.71     17.36 o 
   5   1   1      641.22      786.36     26.48 o 
   6   1   1      247.66      234.09     14.45 o 
   7   1   1      175.03      154.50     18.29 o 
   8   1   1        3.81        5.21      0.69 o 
   9   1   1       19.89       15.62      1.08 o 
  10   1   1       94.97       69.55      2.00 o 
  11   1   1       28.26       27.26      2.15 o 
  12   1   1        1.13        3.20      1.41 o 
 -13   2   1       16.42       21.24      1.85 o 
 -12   2   1        0.23       -1.18      1.32 o 
 -11   2   1      130.01      122.66      3.03 o 
 -10   2   1        0.73        0.15      0.73 o 
  -9   2   1        2.02        2.24      0.64 o 
  -8   2   1      213.88      175.94      2.82 o 
  -7   2   1      122.47      124.46     17.27 o 
  -6   2   1        0.38        4.19      4.72 o 
  -5   2   1      546.88      611.25     19.45 o 
  -4   2   1     1424.74     1492.64     36.65 o 
  -3   2   1      177.10      206.50     12.69 o 
  -2   2   1    18796.96    18327.75     64.60 o 
  -1   2   1     1058.75     1007.54      7.90 o 
   0   2   1     2092.19     2228.81     24.51 o 
   1   2   1     2038.46     2045.81     24.42 o 
   2   2   1        1.89        3.05      0.73 o 
   3   2   1     4233.38     4356.67     34.65 o 
   4   2   1      779.37      975.06     30.44 o 
   5   2   1       49.95       44.83      5.54 o 
   6   2   1       65.21       66.64     11.40 o 
   7   2   1      178.73      187.37     20.97 o 
   8   2   1       89.31       76.07      1.95 o 
   9   2   1      156.12      141.68      2.77 o 
  10   2   1      599.23      516.99      6.31 o 
  11   2   1      123.26      102.52      5.49 o 
  12   2   1       34.72       45.46      3.17 o 
 -12   3   1        0.92       -1.57      1.57 o 
 -11   3   1      117.09      122.22      4.15 o 
 -10   3   1       76.53       74.52      2.83 o 
  -9   3   1        6.53        5.28      0.80 o 
  -8   3   1        2.61        1.94      0.57 o 
  -7   3   1      178.14      165.54     20.35 o 
  -6   3   1      325.57      329.55     21.71 o 
  -5   3   1        0.23       -3.02      3.02 o 
  -4   3   1       15.10       15.51      4.78 o 
  -3   3   1      249.70      209.65     14.89 o 
  -2   3   1      520.09      643.76     12.70 o 
  -1   3   1     2697.06     2819.20     23.29 o 
   0   3   1      418.56      381.85      9.12 o 
   1   3   1      272.23      318.33      5.08 o 
   2   3   1      460.88      498.51      8.10 o 
   3   3   1       28.28       27.59      5.82 o 
   4   3   1     1749.29     1881.02     48.50 o 
   5   3   1       28.28       27.41      4.74 o 
   6   3   1      214.80      234.88     14.30 o 
   7   3   1        9.13        8.25      3.24 o 
   8   3   1       62.08       44.78      1.56 o 
   9   3   1       18.91       18.29      1.23 o 
  10   3   1      300.05      278.94      5.21 o 
  11   3   1       59.88       80.76      4.73 o 
  12   3   1        0.81       -0.65      1.30 o 
 -12   4   1       11.34       11.24      1.84 o 
 -11   4   1        6.29        6.14      1.21 o 
 -10   4   1        4.85        4.84      1.23 o 
  -9   4   1      272.64      256.70      5.52 o 
  -8   4   1       10.69       11.70      1.36 o 
  -7   4   1      453.90      414.84      8.68 o 
  -6   4   1      230.33      212.49     14.64 o 
  -5   4   1      354.11      349.07     23.88 o 
  -4   4   1        1.55        1.94      3.04 o 
  -3   4   1      281.54      312.82     20.45 o 
  -2   4   1     3044.79     3417.73     76.22 o 
  -1   4   1      283.03      251.29      8.04 o 
   0   4   1      718.72      800.28     15.13 o 
   1   4   1      341.37      301.11      8.19 o 
   2   4   1     5412.88     5873.32     64.77 o 
   3   4   1     2055.73     2173.52     55.66 o 
   4   4   1     1782.63     1970.39     55.65 o 
   5   4   1        0.54        0.02      3.44 o 
   6   4   1       91.59       81.78      9.28 o 
   7   4   1     1003.75      998.60      8.25 o 
   8   4   1      146.91      138.33      3.69 o 
   9   4   1      246.39      233.51      4.71 o 
  10   4   1      128.87      137.51      4.50 o 
  11   4   1       30.50       33.75      3.15 o 
  12   4   1       20.75       25.15      2.08 o 
 -12   5   1        1.02        0.92      1.08 o 
 -11   5   1       71.89       79.16      2.90 o 
 -10   5   1      121.20      125.10      4.12 o 
  -9   5   1       82.03       81.67      2.95 o 
  -8   5   1        2.63        3.01      1.13 o 
  -7   5   1        5.04        5.15      1.27 o 
  -6   5   1      748.56      754.54     39.74 o 
  -5   5   1      216.94      227.57     21.31 o 
  -4   5   1      334.03      350.77     25.32 o 
  -3   5   1        0.68        4.38      3.79 o 
  -2   5   1     1390.83     1392.30     45.51 o 
  -1   5   1       21.82       24.54      3.59 o 
   0   5   1      438.91      490.31     13.39 o 
   1   5   1      394.00      391.79     12.31 o 
   2   5   1      358.05      363.35     13.83 o 
   3   5   1      106.51      103.73     14.07 o 
   4   5   1      327.68      339.30     25.37 o 
   5   5   1     1087.61     1027.02     46.33 o 
   6   5   1      195.44      176.35     21.27 o 
   7   5   1      127.93      122.86      6.26 o 
   8   5   1        1.07       -0.99      1.83 o 
   9   5   1        0.36       -0.74      1.72 o 
  10   5   1      298.33      312.55      9.51 o 
  11   5   1        5.81        5.29      1.76 o 
 -11   6   1        6.37        6.66      1.62 o 
 -10   6   1        0.72        0.62      1.55 o 
  -9   6   1       75.83       81.91      3.66 o 
  -8   6   1      103.08      109.81      4.40 o 
  -7   6   1      114.12      116.75      9.72 o 
  -6   6   1     3992.02     4392.51     90.62 o 
  -5   6   1      398.81      421.92     31.12 o 
  -4   6   1      581.21      694.69     38.52 o 
  -3   6   1        1.42        4.08      3.48 o 
  -2   6   1      450.79      470.48     29.70 o 
  -1   6   1      127.49      144.54     10.52 o 
   0   6   1        6.51        1.20      3.01 o 
   1   6   1       74.85       81.28      6.28 o 
   2   6   1       48.25       48.84      6.56 o 
   3   6   1        2.52       -3.07      3.83 o 
   4   6   1       95.02       93.68     15.04 o 
   5   6   1       40.30       29.02      8.54 o 
   6   6   1        9.10        6.29      1.18 o 
   7   6   1      122.94      123.04      6.86 o 
   8   6   1        0.54        1.21      1.82 o 
   9   6   1        0.15        3.21      1.99 o 
  10   6   1        1.52        2.35      1.55 o 
  11   6   1        0.05        5.29      1.53 o 
 -11   7   1        3.64        5.02      1.21 o 
 -10   7   1       19.55       21.08      2.48 o 
  -9   7   1        7.27        5.83      1.16 o 
  -8   7   1        1.25        1.66      1.12 o 
  -7   7   1       57.36       63.25      3.61 o 
  -6   7   1      677.36      840.15     18.67 o 
  -5   7   1       80.88       93.54      3.75 o 
  -4   7   1        6.18        9.80      2.80 o 
  -3   7   1       71.85       59.49     11.85 o 
  -2   7   1       13.22        7.76      4.70 o 
  -1   7   1      218.16      260.77     15.35 o 
   0   7   1      724.25      851.37     27.60 o 
   1   7   1      316.19      355.89     17.49 o 
   2   7   1       18.17       21.37      5.66 o 
   3   7   1      926.51      912.91     31.78 o 
   4   7   1       54.29       59.64      2.94 o 
   5   7   1      485.17      540.54     18.65 o 
   6   7   1      303.05      331.81      8.10 o 
   7   7   1      343.22      377.83      6.78 o 
   8   7   1        7.76        6.59      2.29 o 
   9   7   1        5.75        4.06      1.79 o 
  10   7   1        9.89        7.85      1.72 o 
  11   7   1        0.23        2.89      0.94 o 
 -10   8   1       10.33       13.88      1.82 o 
  -9   8   1        3.42        2.36      1.59 o 
  -8   8   1        0.83        1.22      1.05 o 
  -7   8   1       14.10       13.07      1.80 o 
  -6   8   1      897.80     1035.95     21.17 o 
  -5   8   1      887.29     1048.69     21.26 o 
  -4   8   1      218.22      244.78     11.13 o 
  -3   8   1       13.59       12.64      2.32 o 
  -2   8   1       62.25       58.36      4.57 o 
  -1   8   1      273.93      302.58     26.00 o 
   0   8   1      135.28      134.44     12.41 o 
   1   8   1     1815.37     2417.64    206.30 o 
   2   8   1       71.04       78.98      3.66 o 
   3   8   1      446.83      515.91     21.23 o 
   4   8   1      576.24      647.04     18.38 o 
   5   8   1       78.64       82.59      3.94 o 
   6   8   1      101.47      113.44      8.35 o 
   7   8   1        0.02       -0.52      0.97 o 
   8   8   1        2.44        2.39      1.74 o 
   9   8   1        9.61       10.82      1.97 o 
  10   8   1       38.20       57.25      2.86 o 
  -9   9   1       19.62       20.81      2.13 o 
  -8   9   1        1.98        2.36      1.56 o 
  -7   9   1       39.41       44.11      2.05 o 
  -6   9   1        5.30       10.50      2.45 o 
  -5   9   1       81.50       92.12      6.65 o 
  -4   9   1        0.41        0.67      1.61 o 
  -3   9   1        0.04       -0.77      1.66 o 
  -2   9   1      892.06      904.86     19.99 o 
  -1   9   1      171.81      172.12      5.80 o 
   0   9   1      185.84      220.62      6.86 o 
   1   9   1        9.74       11.67      2.84 o 
   2   9   1       14.53        9.21      2.36 o 
   3   9   1      129.45      127.99      7.51 o 
   4   9   1      705.53      757.35     18.04 o 
   5   9   1      380.28      432.66     13.40 o 
   6   9   1        5.42        4.38      1.85 o 
   7   9   1       17.93       15.57      2.63 o 
   8   9   1        8.11        7.88      1.88 o 
   9   9   1       25.60       30.57      2.27 o 
  -8  10   1        0.03        1.51      1.18 o 
  -7  10   1       21.01       19.32      1.58 o 
  -6  10   1       22.26       21.53      2.75 o 
  -5  10   1      214.72      200.59      9.32 o 
  -4  10   1        6.94        6.82      2.21 o 
  -3  10   1      163.57      159.34      8.68 o 
  -2  10   1      636.29      576.08     16.38 o 
  -1  10   1       89.09       78.94      6.18 o 
   0  10   1      135.85      111.76      5.10 o 
   1  10   1       12.61       12.34      2.79 o 
   2  10   1      160.93      135.52      7.91 o 
   3  10   1      900.86      785.59     18.38 o 
   4  10   1      459.97      446.52     13.62 o 
   5  10   1       34.33       37.83      4.07 o 
   6  10   1        4.40        5.69      1.48 o 
   7  10   1       98.05      106.84      4.95 o 
   8  10   1        4.89        7.24      1.43 o 
  -7  11   1        0.19        0.55      0.98 o 
  -6  11   1       14.95       16.86      1.54 o 
  -5  11   1        7.11        7.46      1.76 o 
  -3  11   1       41.54       30.43      3.91 o 
  -2  11   1      623.33      520.37     14.76 o 
  -1  11   1       51.07       38.16      4.13 o 
   0  11   1      189.63      147.57      5.42 o 
   1  11   1      180.14      174.16     21.34 o 
   2  11   1       48.95       39.13      4.23 o 
   3  11   1       82.51       66.77      5.38 o 
   4  11   1       60.48       53.51      4.59 o 
   5  11   1        0.27       -1.59      1.59 o 
   6  11   1        9.54       11.22      1.58 o 
   7  11   1        7.51        9.85      1.37 o 
  -5  12   1       11.00       11.76      1.53 o 
  -4  12   1      136.07      138.31      5.23 o 
  -3  12   1      140.94      147.71      5.76 o 
  -2  12   1       23.33       24.22      2.63 o 
  -1  12   1       50.08       53.81      2.82 o 
   0  12   1       42.74       42.09      3.15 o 
   1  12   1        1.30        0.05      1.45 o 
   2  12   1       93.36       73.90      4.86 o 
   3  12   1       55.54       57.41      3.59 o 
   4  12   1       31.46       30.26      2.48 o 
   5  12   1        0.24        1.42      0.67 o 
  -3  13   1      101.62       92.71      3.29 o 
  -2  13   1       28.24       26.74      1.90 o 
  -1  13   1       12.76       10.34      1.30 o 
   1  13   1        0.84        0.35      0.79 o 
   2  13   1       47.79       44.02      2.38 o 
 -12   0   2      440.30      432.75      7.22 o 
 -11   0   2       51.74       40.40      2.62 o 
 -10   0   2      339.12      285.04      6.76 o 
  -9   0   2        1.41        1.96      0.86 o 
  -8   0   2      355.45      299.36     27.09 o 
  -7   0   2     3549.09     3595.11     85.86 o 
  -6   0   2     1292.31     1203.23     45.21 o 
  -5   0   2      531.63      604.37     15.85 o 
  -4   0   2        5.55        3.93      3.08 o 
  -3   0   2     2156.99     1887.78     37.36 o 
  -2   0   2     7285.31     6977.17     41.09 o 
  -1   0   2     1588.19     1546.87     68.10 o 
   0   0   2    17614.96    16807.35     70.53 o 
   1   0   2    13995.23    14129.33    189.57 o 
   2   0   2     2293.70     2268.91     33.44 o 
   3   0   2     1654.38     1620.92     37.82 o 
   4   0   2      112.52      105.55      7.80 o 
   5   0   2      719.15      754.88     23.36 o 
   6   0   2      115.12      122.82     14.53 o 
   7   0   2       18.65       15.72      5.66 o 
   8   0   2      515.95      460.65      6.68 o 
   9   0   2      267.37      240.31      5.13 o 
  10   0   2       37.37       28.69      2.24 o 
  11   0   2       44.32       29.07      3.02 o 
 -12   1   2       36.05       28.68      1.83 o 
 -11   1   2        5.59        5.09      0.90 o 
 -10   1   2        5.15        3.91      0.92 o 
  -9   1   2        0.53        2.82      0.62 o 
  -8   1   2      269.40      244.07      7.88 o 
  -7   1   2       96.52       77.58      9.22 o 
  -6   1   2      102.86      138.69     11.30 o 
  -5   1   2      752.98      819.10     21.58 o 
  -4   1   2      181.49      180.37      7.69 o 
  -3   1   2      322.95      306.34     10.82 o 
  -2   1   2     6125.96     5885.63     36.39 o 
  -1   1   2      159.74      158.77      7.69 o 
   0   1   2     1734.35     1633.03     39.48 o 
   1   1   2     2127.12     1944.93     18.02 o 
   2   1   2     2790.40     2846.53     42.33 o 
   3   1   2       46.19       44.06      2.80 o 
   4   1   2     2792.85     3012.14     29.16 o 
   5   1   2        0.05        1.61      2.15 o 
   6   1   2       18.30        5.64      4.14 o 
   7   1   2      105.12       75.39     13.09 o 
   8   1   2       19.81       12.21      0.90 o 
   9   1   2       12.51        9.59      0.90 o 
  10   1   2      310.05      263.22      4.06 o 
  11   1   2       16.20       11.46      1.51 o 
  12   1   2        7.27        9.26      1.71 o 
 -13   2   2       84.66       99.72      3.70 o 
 -12   2   2        0.01       -1.71      1.71 o 
 -11   2   2       21.50       25.50      1.53 o 
 -10   2   2      203.43      172.94      3.71 o 
  -9   2   2       74.41       68.89      2.10 o 
  -8   2   2       61.60       63.95      1.95 o 
  -7   2   2      751.08      709.17     39.90 o 
  -6   2   2      404.13      422.03     17.44 o 
  -5   2   2     1047.55     1115.06     47.48 o 
  -4   2   2     1091.84     1114.19     32.27 o 
  -3   2   2      206.14      216.77     13.42 o 
  -2   2   2    70995.60    66728.06    128.09 o 
  -1   2   2      635.86      715.49     18.46 o 
   0   2   2       53.98       36.52      3.54 o 
   1   2   2      603.46      535.22     13.91 o 
   2   2   2       30.12       36.47      3.33 o 
   3   2   2      156.28      156.21      6.98 o 
   4   2   2     4508.20     5117.05     39.02 o 
   5   2   2     2493.58     2945.37     67.53 o 
   6   2   2      194.74      236.50     21.42 o 
   7   2   2       45.64       39.46      9.69 o 
   8   2   2        0.65        1.72      0.64 o 
   9   2   2        0.12        0.72      0.74 o 
  10   2   2       46.09       37.68      1.66 o 
  11   2   2      119.03       89.56      4.96 o 
  12   2   2        2.54        2.06      1.24 o 
 -13   3   2        4.42        3.15      0.98 o 
 -12   3   2       22.71       19.92      1.64 o 
 -11   3   2        1.51        1.36      1.69 o 
 -10   3   2       11.47       10.65      1.21 o 
  -9   3   2       17.60       14.39      2.02 o 
  -8   3   2      166.40      167.37      3.45 o 
  -7   3   2      278.69      304.42     27.16 o 
  -6   3   2      190.67      211.87     13.57 o 
  -5   3   2      428.47      449.32     24.67 o 
  -4   3   2        2.83        4.97      3.34 o 
  -3   3   2     6399.33     6595.05     82.83 o 
  -2   3   2     2065.64     2205.06     27.25 o 
  -1   3   2     7300.03     7529.42     50.77 o 
   0   3   2     3918.31     3889.29     35.79 o 
   1   3   2     3338.04     3387.15     30.26 o 
   2   3   2     6417.81     6462.06     30.70 o 
   3   3   2        4.05       18.91      2.71 o 
   4   3   2     1523.28     1702.78     37.97 o 
   5   3   2     1089.39     1054.22     29.03 o 
   6   3   2      184.36      181.40     19.48 o 
   7   3   2       25.96       22.16      1.31 o 
   8   3   2      136.74      139.88      2.90 o 
   9   3   2       10.73        7.25      0.93 o 
  10   3   2        0.06        1.96      0.96 o 
  11   3   2       10.23        8.87      1.95 o 
  12   3   2        6.59        4.51      1.26 o 
 -12   4   2        0.03        0.04      0.73 o 
 -11   4   2        4.18        6.65      1.23 o 
 -10   4   2       38.16       30.66      2.30 o 
  -9   4   2       12.68       11.65      1.37 o 
  -8   4   2     1200.40     1235.55     10.99 o 
  -7   4   2       59.14       68.86      8.55 o 
  -6   4   2      132.04      151.51     12.45 o 
  -5   4   2       18.32       20.62      6.26 o 
  -4   4   2      714.24      766.54     33.74 o 
  -3   4   2      252.81      267.19     19.11 o 
  -2   4   2     6333.85     7296.86    197.98 o 
  -1   4   2      437.61      371.77     10.66 o 
   0   4   2      255.11      284.27      9.58 o 
   1   4   2      127.27      155.74      3.88 o 
   2   4   2      295.80      308.56      8.52 o 
   3   4   2      266.29      354.49     23.29 o 
   4   4   2     2746.57     2798.84     67.94 o 
   5   4   2        1.75       -1.89      3.17 o 
   6   4   2      206.84      181.92     20.56 o 
   7   4   2      350.34      329.58      5.24 o 
   8   4   2       44.74       45.34      1.90 o 
   9   4   2        2.61        3.06      1.00 o 
  10   4   2      233.62      229.28      5.35 o 
  11   4   2       61.40       66.74      4.00 o 
  12   4   2        4.63        3.83      0.96 o 
 -12   5   2        6.37        8.62      1.46 o 
 -11   5   2       32.07       37.42      2.12 o 
 -10   5   2      104.63      114.32      3.99 o 
  -9   5   2      329.99      336.42      8.32 o 
  -8   5   2      247.06      256.42      5.12 o 
  -7   5   2        4.19        5.28      2.80 o 
  -6   5   2      807.69      869.90     42.72 o 
  -5   5   2        5.04       14.55      5.67 o 
  -4   5   2      772.08      864.74     39.16 o 
  -3   5   2      281.84      345.31     23.85 o 
  -2   5   2     1144.03     1299.54     43.20 o 
  -1   5   2        0.34        1.30      1.37 o 
   0   5   2      141.50      136.09      7.47 o 
   1   5   2      490.66      561.78     11.74 o 
   2   5   2       69.41       80.17     12.22 o 
   3   5   2       33.55       56.75     10.54 o 
   4   5   2      932.94      867.84     41.30 o 
   5   5   2      166.68      124.20     16.67 o 
   6   5   2       21.71       15.74      6.87 o 
   7   5   2       10.11        4.07      1.68 o 
   8   5   2        0.01       -1.95      1.95 o 
   9   5   2       17.08       14.14      2.53 o 
  10   5   2      319.25      325.75      9.44 o 
  11   5   2      188.40      203.94      6.16 o 
 -11   6   2        6.74        8.34      1.75 o 
 -10   6   2       99.21      111.52      5.67 o 
  -9   6   2      120.28      128.36      4.61 o 
  -8   6   2      251.13      267.28      6.79 o 
  -7   6   2     1273.13     1353.64     21.43 o 
  -6   6   2       82.01      115.07     18.60 o 
  -5   6   2       26.08       26.99      8.05 o 
  -4   6   2       18.89       18.15      6.71 o 
  -3   6   2       20.30       22.67      6.58 o 
  -2   6   2      535.08      570.60     31.68 o 
  -1   6   2       35.86        9.22      3.78 o 
   0   6   2      331.17      346.47     12.85 o 
   1   6   2       62.95       70.88      5.91 o 
   2   6   2       88.83       88.23      9.28 o 
   3   6   2       14.11       29.06      6.03 o 
   4   6   2     1363.73     1372.18     56.24 o 
   5   6   2      413.75      433.57      8.06 o 
   6   6   2      112.05      104.68      6.96 o 
   7   6   2        0.09        1.29      1.24 o 
   8   6   2      208.87      209.05      8.65 o 
   9   6   2       54.15       51.31      4.20 o 
  10   6   2      306.03      333.49      8.83 o 
  11   6   2      497.95      569.65      8.65 o 
 -11   7   2       20.49       22.43      1.94 o 
 -10   7   2        1.82        0.94      1.43 o 
  -9   7   2        7.72        6.85      1.38 o 
  -8   7   2       58.98       60.62      3.31 o 
  -6   7   2      208.38      242.08     10.24 o 
  -5   7   2       37.41       51.12      6.02 o 
  -4   7   2       72.52       73.07      5.68 o 
  -3   7   2       59.15       73.57     13.62 o 
  -2   7   2       20.89       26.95      8.30 o 
  -1   7   2        4.43        3.14      3.57 o 
   0   7   2     1335.27     1450.63     48.78 o 
   1   7   2      224.01      219.36     22.53 o 
   2   7   2       68.02       74.21      8.89 o 
   3   7   2       69.61       56.85      8.42 o 
   4   7   2       36.82       37.44      3.63 o 
   5   7   2      285.34      278.40      9.69 o 
   6   7   2      121.30      131.45      4.73 o 
   7   7   2      540.23      570.79      9.22 o 
   8   7   2        1.32        0.04      1.87 o 
   9   7   2       66.95       71.46      4.51 o 
  10   7   2       34.25       35.43      2.69 o 
 -10   8   2       10.15       13.23      1.82 o 
  -9   8   2       57.69       73.81      2.98 o 
  -8   8   2       23.07       23.08      2.04 o 
  -7   8   2        1.55       -0.35      2.14 o 
  -6   8   2      359.01      418.67     13.71 o 
  -5   8   2      505.16      594.77     16.53 o 
  -4   8   2      321.70      385.95     19.93 o 
  -3   8   2        8.17        9.43      3.04 o 
  -2   8   2      516.84      609.92     36.21 o 
  -1   8   2       64.74       67.90     12.21 o 
   0   8   2      153.92      154.28     17.32 o 
   1   8   2      223.24      246.60     17.80 o 
   2   8   2      126.79      138.09     11.22 o 
   3   8   2      136.74      162.32      5.45 o 
   4   8   2      223.31      254.11      6.76 o 
   5   8   2      434.00      487.02     19.59 o 
   6   8   2      225.29      248.83      9.22 o 
   7   8   2        0.24        0.28      0.88 o 
   8   8   2       13.08       11.27      2.20 o 
   9   8   2        5.76        2.68      1.36 o 
  10   8   2        0.11       -0.95      0.95 o 
  -9   9   2       58.49       60.14      3.32 o 
  -8   9   2       42.28       46.64      2.40 o 
  -7   9   2       21.70       22.99      2.73 o 
  -6   9   2        5.64        4.15      1.72 o 
  -5   9   2      104.23      113.79      7.34 o 
  -4   9   2        2.63        5.61      2.30 o 
  -3   9   2      216.13      232.30     10.47 o 
  -2   9   2        3.38        6.43      2.20 o 
  -1   9   2       80.85       78.77      4.23 o 
   0   9   2      482.07      492.95     10.31 o 
   1   9   2      144.67      134.65      7.80 o 
   2   9   2       18.23       15.74      3.02 o 
   3   9   2      205.65      216.13      9.74 o 
   4   9   2      146.92      156.23      5.33 o 
   5   9   2       45.50       39.78      2.74 o 
   6   9   2       23.97       24.35      3.18 o 
   7   9   2       27.21       19.85      2.68 o 
   8   9   2        0.00       -1.37      1.47 o 
   9   9   2        0.34       -1.29      1.29 o 
  -8  10   2      175.59      189.10      5.49 o 
  -7  10   2       16.90       20.08      1.28 o 
  -6  10   2        7.43        7.27      1.79 o 
  -5  10   2      111.70      111.87      6.12 o 
  -4  10   2      730.90      670.57     17.47 o 
  -3  10   2        2.22        0.74      1.80 o 
  -2  10   2       81.88       77.51      6.29 o 
  -1  10   2        1.37        1.09      2.28 o 
   0  10   2        1.09       -1.26      1.80 o 
   1  10   2      179.37      173.31     10.15 o 
   2  10   2       44.89       37.64      4.25 o 
   3  10   2      699.01      641.03     16.46 o 
   4  10   2       84.17       73.02      5.51 o 
   5  10   2        0.14       -0.29      1.54 o 
   6  10   2        0.04        0.03      1.32 o 
   7  10   2       62.51       73.63      3.99 o 
   8  10   2        1.30        0.31      0.95 o 
  -7  11   2       27.23       32.37      2.20 o 
  -6  11   2       98.39      108.91      3.30 o 
  -5  11   2        4.48        5.01      1.77 o 
  -4  11   2        2.56        1.20      1.30 o 
  -3  11   2      127.14      133.85      6.45 o 
  -2  11   2       36.66       35.39      3.77 o 
  -1  11   2       42.17       34.16      5.46 o 
   0  11   2      284.12      263.11     33.63 o 
   1  11   2       28.15       24.57      4.81 o 
   2  11   2       78.19       60.77      5.10 o 
   3  11   2       45.22       36.96      3.91 o 
   4  11   2       50.74       41.70      3.99 o 
   5  11   2       13.52       10.32      2.02 o 
   6  11   2       35.27       34.99      5.01 o 
   7  11   2        4.13        2.30      0.82 o 
  -5  12   2       17.81       17.97      1.26 o 
  -4  12   2        0.58        1.57      1.11 o 
  -3  12   2       35.80       35.61      3.06 o 
  -2  12   2       76.60       77.46      4.30 o 
  -1  12   2      186.65      197.50      6.64 o 
   0  12   2       20.67       15.44      3.05 o 
   1  12   2       18.75       15.59      2.63 o 
   2  12   2      219.88      178.52      7.31 o 
   3  12   2        8.85        5.93      1.64 o 
   4  12   2       69.18       70.19      3.47 o 
   5  12   2       88.88      103.25      3.63 o 
  -3  13   2       22.12       21.69      1.69 o 
  -2  13   2       38.70       35.32      2.13 o 
  -1  13   2        0.12        0.48      0.72 o 
   1  13   2        0.71       -0.56      0.74 o 
   2  13   2       48.64       42.21      2.24 o 
 -12   1   3       62.56       66.27      2.35 o 
 -11   1   3        3.80        4.82      0.96 o 
 -10   1   3       77.03       73.48      2.46 o 
  -9   1   3        0.89        0.40      0.65 o 
  -8   1   3       45.42       25.72      6.07 o 
  -7   1   3      322.72      298.72     17.91 o 
  -6   1   3      795.08      775.37     26.32 o 
  -5   1   3       78.89       80.98      6.01 o 
  -4   1   3      194.05      173.06      6.89 o 
  -3   1   3      380.72      328.76      8.28 o 
  -2   1   3      890.65      948.58     23.93 o 
  -1   1   3        5.29        7.08      1.80 o 
   0   1   3     6331.29     5899.11     90.14 o 
   1   1   3     4183.99     3941.54     33.22 o 
   2   1   3      308.31      297.22      9.71 o 
   3   1   3      248.11      279.13     10.96 o 
   4   1   3      749.92      693.70     16.91 o 
   5   1   3      140.07      184.25      9.89 o 
   6   1   3      312.07      329.38     23.95 o 
   7   1   3        3.17        2.65      0.87 o 
   8   1   3       15.79       12.43      0.94 o 
   9   1   3      521.57      462.58      5.41 o 
  10   1   3        3.90        3.04      0.94 o 
  11   1   3       54.60       47.93      2.14 o 
 -13   2   3       10.09        9.91      1.55 o 
 -12   2   3        8.09        6.04      1.12 o 
 -11   2   3      142.63      136.72      3.19 o 
 -10   2   3        7.58        6.62      0.94 o 
  -9   2   3        4.86        5.06      0.80 o 
  -8   2   3      740.00      723.19      6.89 o 
  -7   2   3      135.76      142.61     18.36 o 
  -6   2   3        2.49        6.25      2.65 o 
  -5   2   3      314.19      319.72     14.49 o 
  -4   2   3     3446.12     3438.08     58.99 o 
  -3   2   3      405.59      379.89      9.98 o 
  -2   2   3    15484.67    15530.44    100.20 o 
  -1   2   3    18292.81    17962.92    106.87 o 
   0   2   3     5673.00     5680.72     71.45 o 
   1   2   3      459.18      468.65      9.43 o 
   2   2   3     6551.51     6729.20     38.09 o 
   3   2   3       20.89       34.87      2.99 o 
   4   2   3       92.82      139.24      7.82 o 
   5   2   3     4639.53     4990.79     51.78 o 
   6   2   3      406.16      438.07     29.08 o 
   7   2   3       46.95       41.40      1.44 o 
   8   2   3      757.21      668.51      6.24 o 
   9   2   3      179.83      161.21      3.20 o 
  10   2   3       18.55       14.61      1.29 o 
  11   2   3        2.23        2.67      1.56 o 
  12   2   3       82.90       99.08      3.61 o 
 -13   3   3       10.67       13.61      1.37 o 
 -12   3   3       11.37       11.07      1.32 o 
 -11   3   3        0.88        1.10      0.80 o 
 -10   3   3       17.76       14.88      1.46 o 
  -9   3   3      172.84      166.82      3.63 o 
  -8   3   3      210.71      207.78      3.83 o 
  -7   3   3      220.76      222.39     14.59 o 
  -6   3   3      147.77      124.94     10.69 o 
  -5   3   3      178.45      147.52     14.88 o 
  -4   3   3      978.05     1052.70     35.87 o 
  -3   3   3      179.96      223.09      6.92 o 
  -2   3   3     3487.32     3679.37     25.02 o 
  -1   3   3      353.03      312.78     16.09 o 
   0   3   3      372.75      407.10     19.24 o 
   1   3   3       91.20       90.55      7.22 o 
   2   3   3      516.79      554.04     11.17 o 
   3   3   3     3962.78     4267.61     53.21 o 
   4   3   3       32.84        8.89      2.72 o 
   5   3   3        6.12        5.30      3.70 o 
   6   3   3      160.52      129.19     16.26 o 
   7   3   3        9.16        8.21      0.85 o 
   8   3   3     1031.68      857.68      7.05 o 
   9   3   3       17.71       16.97      1.34 o 
  10   3   3       97.99       99.44      3.71 o 
  11   3   3        1.44        0.80      1.35 o 
 -12   4   3       15.77       16.15      1.41 o 
 -11   4   3       30.79       29.54      2.12 o 
 -10   4   3       20.27       20.46      1.91 o 
  -9   4   3        4.57        7.76      1.97 o 
  -8   4   3     1271.54     1257.10     10.93 o 
  -7   4   3      113.55      110.92     11.16 o 
  -6   4   3       58.50       62.62      8.11 o 
  -5   4   3        4.17        1.35      2.93 o 
  -4   4   3     3501.35     3862.53     76.18 o 
  -3   4   3      306.35      318.65     12.61 o 
  -2   4   3      572.12      663.93     10.63 o 
  -1   4   3     1681.58     1906.16     30.67 o 
   0   4   3      909.58      946.70     21.49 o 
   1   4   3     1181.85     1126.18     16.53 o 
   2   4   3      440.67      459.94      8.13 o 
   3   4   3      423.78      553.21     16.80 o 
   4   4   3        1.73        6.14      4.56 o 
   5   4   3      364.82      380.24     27.38 o 
   6   4   3       17.82       17.68      2.43 o 
   7   4   3      765.87      743.78      7.96 o 
   8   4   3      598.09      519.46      5.99 o 
   9   4   3      116.58       98.20      3.87 o 
  10   4   3        5.03        8.61      2.00 o 
  11   4   3       10.98       12.07      1.89 o 
 -12   5   3        0.52       -1.12      1.12 o 
 -11   5   3        0.55       -0.95      0.95 o 
 -10   5   3        1.18        1.30      1.21 o 
  -9   5   3       68.82       74.92      2.88 o 
  -8   5   3      854.06      878.40      9.47 o 
  -7   5   3     1276.16     1315.19     12.55 o 
  -6   5   3       13.54       19.42      7.02 o 
  -5   5   3       48.62       58.58     10.96 o 
  -4   5   3        2.92       13.40      5.80 o 
  -3   5   3      261.63      233.89     19.77 o 
  -2   5   3     8465.19    10378.50    308.06 o 
  -1   5   3      680.83      829.80     22.16 o 
   0   5   3      361.32      363.26     14.84 o 
   1   5   3      772.68      783.72     14.88 o 
   2   5   3      520.39      555.73     22.30 o 
   3   5   3     1998.20     2041.84     44.69 o 
   4   5   3     2000.25     2083.69     47.17 o 
   5   5   3       56.24       37.00      9.97 o 
   6   5   3        9.93        9.84      2.15 o 
   7   5   3        0.01       -0.32      1.71 o 
   8   5   3      363.28      326.93     14.39 o 
   9   5   3       90.52       81.52      5.16 o 
  10   5   3       25.82       33.25      3.17 o 
  11   5   3       68.56       68.39      3.27 o 
 -11   6   3       34.86       38.95      2.89 o 
 -10   6   3        0.49        0.84      0.92 o 
  -9   6   3      405.54      428.70      7.18 o 
  -8   6   3      222.79      222.86      6.27 o 
  -7   6   3     1257.99     1336.85     20.86 o 
  -6   6   3     1703.77     1994.75     85.90 o 
  -5   6   3       46.86       37.64      9.90 o 
  -4   6   3      548.83      620.78     36.21 o 
  -3   6   3        9.97        5.97      4.10 o 
  -2   6   3       22.05       42.31      9.22 o 
  -1   6   3     2340.04     2646.21     65.03 o 
   0   6   3     1176.13     1288.12     29.77 o 
   1   6   3      475.25      458.81     15.40 o 
   2   6   3      185.12      132.36     11.97 o 
   3   6   3       59.78       66.99      9.00 o 
   4   6   3       17.41       25.76      8.44 o 
   5   6   3      389.52      433.18     10.91 o 
   6   6   3       45.12       45.26      3.76 o 
   7   6   3       49.77       44.91      2.91 o 
   8   6   3        1.30       -0.56      1.21 o 
   9   6   3       94.18       86.82      5.08 o 
  10   6   3       57.65       57.03      3.53 o 
 -11   7   3       14.65       15.29      1.64 o 
 -10   7   3       76.33       80.77      4.30 o 
  -9   7   3       15.81       12.24      1.59 o 
  -8   7   3      120.09      133.54      4.78 o 
  -7   7   3      102.88      116.21      6.28 o 
  -6   7   3        1.48        0.37      1.53 o 
  -5   7   3      272.48      342.72     11.23 o 
  -4   7   3      149.85      189.51     16.40 o 
  -3   7   3      459.58      455.09     32.02 o 
  -2   7   3      446.06      524.48     33.06 o 
  -1   7   3       20.88       35.20      8.34 o 
   0   7   3       22.76       23.30      6.47 o 
   1   7   3       16.17       13.80      5.21 o 
   2   7   3      256.00      243.03     22.48 o 
   3   7   3      100.51      123.40      4.57 o 
   4   7   3      135.18      151.99      5.12 o 
   5   7   3       16.14       20.28      4.45 o 
   6   7   3      467.10      476.96      8.83 o 
   7   7   3        9.97        9.59      1.68 o 
   8   7   3        1.58        0.68      1.04 o 
   9   7   3        0.93       -1.73      1.73 o 
  10   7   3       62.39       73.26      3.33 o 
 -10   8   3        4.33        5.01      1.37 o 
  -9   8   3        1.28        0.19      1.00 o 
  -8   8   3      150.70      164.11      5.00 o 
  -7   8   3       10.67        7.66      1.40 o 
  -6   8   3      102.12      105.38      5.98 o 
  -5   8   3        8.63        9.16      2.41 o 
  -4   8   3        5.38        6.15      3.09 o 
  -3   8   3      182.97      204.23     12.00 o 
  -2   8   3       19.09       23.67      3.11 o 
  -1   8   3      122.85      168.86     12.73 o 
   0   8   3      491.68      673.96     16.65 o 
   1   8   3        2.23        0.21      1.18 o 
   2   8   3       64.45       53.70      3.20 o 
   3   8   3        1.50        0.98      2.40 o 
   4   8   3        1.80        1.61      1.18 o 
   5   8   3      253.90      249.60     14.61 o 
   6   8   3        2.77        2.89      1.20 o 
   7   8   3      171.47      196.29      5.10 o 
   8   8   3       25.89       31.04      1.83 o 
   9   8   3       38.54       39.58      2.77 o 
  -9   9   3       74.05       93.03      4.78 o 
  -8   9   3       62.24       66.31      2.86 o 
  -7   9   3       40.10       43.98      2.57 o 
  -6   9   3        3.96        2.35      1.38 o 
  -5   9   3        0.05       -0.30      1.74 o 
  -4   9   3      211.70      218.29     10.43 o 
  -3   9   3        2.84        2.40      1.76 o 
  -2   9   3       10.07        9.20      2.71 o 
  -1   9   3      207.40      213.43      6.98 o 
   0   9   3       13.88       17.41      3.17 o 
   1   9   3      405.85      420.12     14.50 o 
   2   9   3       34.57       30.68      3.85 o 
   3   9   3       38.75       38.89      2.87 o 
   4   9   3        1.11        0.35      1.20 o 
   5   9   3       80.78       81.10      3.67 o 
   6   9   3        2.88        4.13      0.95 o 
   7   9   3        2.98        2.98      1.61 o 
   8   9   3       10.22       10.79      1.74 o 
  -8  10   3       71.28       86.03      2.51 o 
  -7  10   3       13.55       13.53      1.30 o 
  -6  10   3        5.78        3.25      1.51 o 
  -5  10   3      222.17      235.11      8.61 o 
  -4  10   3       24.66       24.91      3.31 o 
  -3  10   3        2.58        2.06      2.02 o 
  -2  10   3        0.01       -2.14      2.14 o 
  -1  10   3      115.38       98.51      5.07 o 
   0  10   3      129.17      129.89      7.79 o 
   1  10   3        7.91        5.50      1.31 o 
   2  10   3       50.16       39.18      4.38 o 
   3  10   3       66.89       53.97      4.89 o 
   4  10   3        0.35       -1.96      2.11 o 
   5  10   3      130.93      129.18      6.86 o 
   6  10   3       16.51       18.13      2.95 o 
   7  10   3      113.41      134.43      4.86 o 
  -7  11   3       11.42       13.14      1.11 o 
  -6  11   3        0.46        0.04      0.77 o 
  -5  11   3        3.29        2.31      1.37 o 
  -4  11   3      159.08      169.04      7.00 o 
  -3  11   3       30.77       27.40      3.19 o 
  -2  11   3      192.54      204.33      7.91 o 
  -1  11   3        3.84        3.44      1.32 o 
   0  11   3       15.96       14.37      2.43 o 
   1  11   3      272.37      265.79     40.98 o 
   2  11   3      264.38      203.86      8.85 o 
   3  11   3       30.47       25.55      3.26 o 
   4  11   3       13.85        9.29      2.10 o 
   5  11   3       12.33       10.12      2.81 o 
   6  11   3        7.09        4.83      1.25 o 
  -5  12   3        2.67        0.44      0.77 o 
  -4  12   3      233.41      251.92      6.97 o 
  -3  12   3        2.96        2.86      1.22 o 
  -2  12   3       94.64      101.77      4.80 o 
  -1  12   3        0.18       -1.21      1.21 o 
   0  12   3       42.00       38.00      5.41 o 
   1  12   3      338.67      274.02      8.93 o 
   2  12   3      394.35      326.09      9.60 o 
   3  12   3       26.61       23.17      2.68 o 
   4  12   3      110.83      107.19     15.54 o 
  -2  13   3      119.95      113.10      3.51 o 
   1  13   3       53.44       40.25      2.13 o 
 -13   0   4        0.06       -0.85      1.07 o 
 -12   0   4      368.77      357.27      6.54 o 
 -11   0   4        0.98       -0.85      1.90 o 
 -10   0   4       14.39        9.32      3.11 o 
  -9   0   4        0.72        1.02      1.91 o 
  -8   0   4      962.38      892.23     46.60 o 
  -7   0   4      472.56      466.09     31.13 o 
  -6   0   4       36.67       34.68      4.71 o 
  -5   0   4        1.18        2.47      2.40 o 
  -4   0   4      199.72      259.83     68.03 o 
  -3   0   4      332.84      307.00     16.24 o 
  -2   0   4      610.39      473.13     30.68 o 
  -1   0   4      920.54      929.84     50.23 o 
   0   0   4     1349.03     1358.93     28.66 o 
   1   0   4      602.28      510.67     13.19 o 
   2   0   4     6430.41     6260.53     43.64 o 
   3   0   4       12.74        9.00      4.59 o 
   4   0   4       24.20       32.22      3.87 o 
   5   0   4      165.17      165.46      9.12 o 
   6   0   4       21.31        1.48     10.49 o 
   7   0   4        4.93        2.52      1.36 o 
   8   0   4       37.84       33.57      4.72 o 
   9   0   4      255.39      252.86      6.20 o 
  10   0   4       46.21       44.25      2.69 o 
  11   0   4       16.30        9.99      1.85 o 
 -13   1   4       41.33       51.56      3.07 o 
 -12   1   4       24.22       24.49      1.52 o 
 -11   1   4      128.21      116.85      2.97 o 
 -10   1   4       32.88       26.74      1.54 o 
  -9   1   4       82.09       75.17      2.35 o 
  -8   1   4        1.08       -5.27      6.11 o 
  -7   1   4        0.00       -3.40      3.40 o 
  -6   1   4      192.59      215.88     10.55 o 
  -5   1   4      723.93      759.17     23.59 o 
  -4   1   4     1786.01     1753.68     22.16 o 
  -3   1   4       14.05       19.23      2.71 o 
  -2   1   4     3908.95     3590.09     71.81 o 
  -1   1   4     3615.27     3255.78     32.13 o 
   0   1   4     2871.46     2777.75     32.28 o 
   1   1   4       59.70       46.58      3.45 o 
   2   1   4       96.09       95.81      4.20 o 
   3   1   4      261.56      274.90      9.19 o 
   4   1   4      303.45      317.70      9.96 o 
   5   1   4      121.47      151.83      9.17 o 
   6   1   4       48.35       34.20      4.22 o 
   7   1   4        4.66        3.13      0.64 o 
   8   1   4       76.12       67.27      2.11 o 
   9   1   4       18.38       16.86      1.34 o 
  10   1   4       57.64       54.95      2.07 o 
  11   1   4        9.03        9.35      2.07 o 
 -13   2   4        1.10       -1.09      1.09 o 
 -12   2   4        1.45       -0.31      0.81 o 
 -11   2   4       57.38       53.66      2.32 o 
 -10   2   4       74.03       71.55      2.41 o 
  -9   2   4      423.27      393.06      4.82 o 
  -8   2   4      141.79      133.82      7.35 o 
  -7   2   4       14.47        8.03      5.49 o 
  -6   2   4       11.92       10.09      3.28 o 
  -5   2   4      578.57      567.41     19.93 o 
  -4   2   4     1205.14     1228.29     26.26 o 
  -3   2   4      113.48      144.33      6.61 o 
  -2   2   4     4593.63     4403.49     60.42 o 
  -1   2   4     6221.14     5847.80     68.55 o 
   0   2   4       81.98       79.06      5.16 o 
   1   2   4      160.11      166.90      5.75 o 
   2   2   4     1626.75     1854.92     23.97 o 
   3   2   4     1826.09     2096.28     43.79 o 
   4   2   4       14.95       13.94      2.40 o 
   5   2   4      327.18      337.16     13.79 o 
   6   2   4      592.14      520.44     34.44 o 
   7   2   4      357.34      315.50      4.13 o 
   8   2   4      684.94      596.61      5.94 o 
   9   2   4      295.04      270.09      4.46 o 
  10   2   4        4.61        4.72      1.20 o 
  11   2   4       34.63       31.13      2.66 o 
 -13   3   4       32.26       32.63      2.31 o 
 -12   3   4        2.48        0.69      0.88 o 
 -11   3   4        3.54        3.51      0.84 o 
 -10   3   4       26.97       28.39      2.30 o 
  -9   3   4       99.56      102.17      2.93 o 
  -8   3   4       11.97       10.74      1.07 o 
  -7   3   4       93.32      100.57      9.85 o 
  -6   3   4       18.69       32.94      5.77 o 
  -5   3   4      274.46      270.37     19.72 o 
  -4   3   4      695.72      735.59     17.08 o 
  -3   3   4     1565.30     1518.78     21.34 o 
  -2   3   4      446.36      425.70     19.64 o 
  -1   3   4     1753.14     1792.49     41.55 o 
   0   3   4      141.38      135.61     12.78 o 
   1   3   4      610.60      596.48     27.26 o 
   2   3   4     6957.81     7329.70     66.88 o 
   3   3   4      130.98      146.61      8.08 o 
   4   3   4       13.38       15.49      2.65 o 
   5   3   4        4.89       14.27      2.89 o 
   6   3   4       69.94       38.55     10.48 o 
   7   3   4      278.14      246.39      3.66 o 
   8   3   4      758.44      753.09      7.37 o 
   9   3   4      159.78      163.06      3.98 o 
  10   3   4       71.64       71.96      3.11 o 
  11   3   4       86.06       93.45      4.11 o 
 -12   4   4       22.47       22.12      1.58 o 
 -11   4   4       52.16       50.01      2.59 o 
 -10   4   4       82.43       85.08      3.02 o 
  -9   4   4      923.60      915.17      9.77 o 
  -8   4   4       65.27       68.65      3.36 o 
  -7   4   4       46.79       38.76      6.67 o 
  -6   4   4      574.82      575.51     24.33 o 
  -5   4   4       22.45       22.57      6.93 o 
  -4   4   4     3716.25     3885.61     77.28 o 
  -3   4   4     3210.08     3766.24     43.96 o 
  -2   4   4     1792.86     1894.04     19.88 o 
  -1   4   4      575.77      564.91     17.96 o 
   0   4   4     2754.61     2875.76     39.95 o 
   1   4   4      547.21      537.25     13.47 o 
   2   4   4      885.13     1048.35     19.97 o 
   3   4   4      557.69      678.39     17.18 o 
   4   4   4     2011.10     2091.31     52.69 o 
   5   4   4      354.90      415.61     30.93 o 
   6   4   4      186.59      200.72      5.39 o 
   7   4   4      158.58      143.02      3.65 o 
   8   4   4      858.92      766.53      8.29 o 
   9   4   4      862.31      786.32     16.01 o 
  10   4   4       42.54       42.04      2.28 o 
  11   4   4        0.10       -0.40      1.16 o 
 -12   5   4       22.09       23.03      1.36 o 
 -11   5   4       10.40       11.64      1.34 o 
 -10   5   4      308.28      327.15      7.15 o 
  -9   5   4       29.44       29.54      1.97 o 
  -8   5   4     1645.43     1682.12     13.05 o 
  -7   5   4      172.32      189.20      4.79 o 
  -6   5   4      463.09      473.81     31.89 o 
  -5   5   4      554.57      552.37     33.61 o 
  -4   5   4     2455.14     2586.62     69.77 o 
  -3   5   4     1704.93     1743.51     54.30 o 
  -2   5   4      962.30     1238.78     28.23 o 
  -1   5   4       67.92       35.57      5.33 o 
   0   5   4      174.21      192.10     11.35 o 
   1   5   4      867.97     1001.73     19.62 o 
   2   5   4      445.55      466.99     18.33 o 
   3   5   4      199.28      224.96     22.41 o 
   4   5   4      143.74      132.16     17.90 o 
   5   5   4       23.90       26.98      8.83 o 
   6   5   4       51.85       49.24     18.08 o 
   7   5   4      366.25      336.93     10.76 o 
   8   5   4       16.17        8.56      1.38 o 
   9   5   4      145.44      163.17     12.24 o 
  10   5   4        6.57        6.75      1.73 o 
 -11   6   4       19.13       21.51      1.42 o 
 -10   6   4      264.34      299.62      5.02 o 
  -9   6   4        0.18        0.95      1.08 o 
  -8   6   4      519.02      557.15      7.45 o 
  -7   6   4        3.25       -2.49      2.60 o 
  -6   6   4      291.33      320.83     14.25 o 
  -5   6   4      168.18      175.95     20.12 o 
  -4   6   4     3275.74     3567.71     87.76 o 
  -3   6   4        0.03        2.45      3.27 o 
  -2   6   4      140.54      176.24     17.91 o 
  -1   6   4     1435.11     1604.80     34.34 o 
   0   6   4      479.51      453.99     18.45 o 
   1   6   4      173.19      190.45     18.93 o 
   2   6   4      149.76      136.07     17.05 o 
   3   6   4      233.37      224.77     22.97 o 
   4   6   4      107.36      114.08      5.20 o 
   5   6   4      185.51      194.57      9.47 o 
   6   6   4       36.61       25.92      2.20 o 
   7   6   4       21.77       18.82      1.97 o 
   8   6   4       34.26       27.73      2.10 o 
   9   6   4        9.79       15.05      3.49 o 
  10   6   4       10.18       11.21      1.61 o 
 -11   7   4        0.33       -0.98      1.00 o 
 -10   7   4       42.90       50.65      2.47 o 
  -9   7   4       90.20      102.19      3.89 o 
  -8   7   4      108.73      122.00      4.58 o 
  -7   7   4      140.44      158.48      7.19 o 
  -6   7   4      336.11      367.25     10.73 o 
  -5   7   4       16.43       21.31      8.14 o 
  -4   7   4       11.40       11.09      2.67 o 
  -3   7   4        0.27       -1.06      2.90 o 
  -2   7   4       74.98       78.52     12.97 o 
  -1   7   4       50.03       29.14      7.66 o 
   0   7   4      147.40      148.34     15.70 o 
   1   7   4      518.59      557.96     33.30 o 
   2   7   4        2.46        2.93      1.57 o 
   3   7   4      472.25      532.90     25.30 o 
   4   7   4       31.13       27.49      2.29 o 
   5   7   4        1.40        0.25      1.16 o 
   6   7   4       31.36       32.99      2.06 o 
   7   7   4      123.40      113.31      4.12 o 
   8   7   4        0.59        0.37      0.99 o 
   9   7   4        9.96        7.97      1.70 o 
 -10   8   4      112.52      125.65      4.15 o 
  -9   8   4       80.65       95.01      3.35 o 
  -8   8   4        0.52        0.16      1.17 o 
  -7   8   4       25.11       23.05      2.04 o 
  -6   8   4      680.28      727.82     15.50 o 
  -5   8   4       53.80       53.55      4.69 o 
  -4   8   4      209.40      238.15     10.68 o 
  -3   8   4       69.37       79.45      5.68 o 
  -2   8   4       14.96       15.67      2.69 o 
  -1   8   4       61.89       66.20      7.27 o 
   0   8   4      418.97      409.67      7.53 o 
   1   8   4       92.35       96.13      7.95 o 
   2   8   4      291.38      306.72     17.27 o 
   3   8   4        2.22        0.05      2.47 o 
   4   8   4        0.31        0.75      2.04 o 
   5   8   4       35.25       38.25      2.75 o 
   6   8   4      230.61      249.38      8.14 o 
   7   8   4       64.57       68.83      3.40 o 
   8   8   4       59.98       65.31      2.44 o 
   9   8   4       28.21       30.43      2.14 o 
  -9   9   4       40.21       56.48      3.57 o 
  -8   9   4       10.31       13.25      2.42 o 
  -7   9   4       73.45       81.37      3.35 o 
  -6   9   4       47.36       46.60      4.12 o 
  -5   9   4        3.07        3.94      1.87 o 
  -4   9   4        0.60        3.32      1.79 o 
  -3   9   4        0.59       -0.30      1.65 o 
  -2   9   4       98.97      110.71      5.12 o 
  -1   9   4      307.59      301.95     14.19 o 
   0   9   4      147.41      124.69      6.00 o 
   1   9   4       73.15       78.60      3.86 o 
   2   9   4       10.37        9.61      1.77 o 
   3   9   4        3.10        2.54      1.21 o 
   4   9   4       57.15       61.94      3.42 o 
   5   9   4       32.75       37.14      2.63 o 
   6   9   4        6.95        3.48      0.93 o 
   7   9   4       14.53       12.05      1.92 o 
   8   9   4       28.56       34.83      2.41 o 
  -8  10   4       18.65       19.47      2.38 o 
  -7  10   4        0.96        0.22      0.70 o 
  -6  10   4       29.74       35.16      3.31 o 
  -5  10   4        9.95        8.66      2.04 o 
  -4  10   4       41.42       34.58      3.65 o 
  -3  10   4      265.36      251.93      9.37 o 
  -2  10   4       48.09       43.86      2.99 o 
  -1  10   4        0.22        0.64      1.10 o 
   0  10   4       27.34       26.73      2.42 o 
   1  10   4        5.83        2.62      1.23 o 
   2  10   4      128.02      105.51      6.83 o 
   3  10   4       37.13       29.12      3.63 o 
   4  10   4       57.44       53.06      4.55 o 
   5  10   4       51.23       45.36      3.96 o 
   6  10   4       42.08       49.57      4.62 o 
   7  10   4       19.30       14.25      1.62 o 
  -7  11   4        0.98        0.54      0.84 o 
  -6  11   4        6.36        5.35      1.05 o 
  -5  11   4       11.89       13.37      2.18 o 
  -4  11   4        0.35       -0.15      1.49 o 
  -3  11   4      161.86      160.62      6.93 o 
  -2  11   4       69.21       66.67      4.65 o 
  -1  11   4       28.85       27.96      3.07 o 
   0  11   4        0.10       -0.36      1.00 o 
   1  11   4        3.90        3.02      1.74 o 
   2  11   4      152.08      125.70      6.85 o 
   3  11   4       91.93       76.07      5.15 o 
   4  11   4       16.40       14.86      2.50 o 
   5  11   4        0.05        0.76      0.80 o 
   6  11   4        9.79       11.86      1.34 o 
  -5  12   4        1.48       -0.02      0.85 o 
  -4  12   4       25.77       28.11      2.42 o 
  -3  12   4        1.79        1.37      1.10 o 
  -2  12   4       48.19       48.36      3.31 o 
  -1  12   4      127.55      140.85      5.32 o 
   0  12   4       29.16       26.04      3.45 o 
   1  12   4      149.36      121.48      5.82 o 
   2  12   4       25.57       21.72      2.68 o 
   3  12   4        3.91        2.85      1.34 o 
   4  12   4        0.00        1.05      0.64 o 
 -13   1   5       12.05       17.15      1.91 o 
 -12   1   5      145.71      158.02      3.48 o 
 -11   1   5        1.29        1.04      0.80 o 
 -10   1   5        1.33        1.93      0.96 o 
  -9   1   5        0.07       -0.43      0.70 o 
  -8   1   5      105.97      103.67      4.91 o 
  -7   1   5      436.21      411.55     20.93 o 
  -6   1   5      242.21      235.72     15.01 o 
  -5   1   5       34.77       33.72      3.71 o 
  -4   1   5        1.07        4.64      1.74 o 
  -3   1   5     5267.89     4971.95     38.38 o 
  -2   1   5      488.19      517.57     16.43 o 
  -1   1   5      130.45      122.33      7.06 o 
   0   1   5      187.47      177.07      8.37 o 
   1   1   5      705.06      704.44     13.81 o 
   2   1   5     5017.59     5131.91     35.45 o 
   3   1   5        0.51        0.15      2.15 o 
   4   1   5       41.73       43.67      4.13 o 
   5   1   5      155.67      139.52      9.61 o 
   6   1   5      867.55      825.89     24.88 o 
   7   1   5      499.62      436.57      5.46 o 
   8   1   5        2.84        2.72      0.84 o 
   9   1   5      227.49      203.19      3.82 o 
  10   1   5      144.35      142.65      2.99 o 
  11   1   5        0.26        3.47      3.04 o 
 -13   2   5       17.93       17.77      1.86 o 
 -12   2   5       38.14       39.59      1.92 o 
 -11   2   5        0.79       -0.31      0.88 o 
 -10   2   5      537.91      519.36      6.15 o 
  -9   2   5      251.36      234.40      3.92 o 
  -8   2   5       24.65       23.43      1.94 o 
  -7   2   5       27.69       25.08      5.28 o 
  -6   2   5        0.07        0.15      1.95 o 
  -5   2   5      568.77      577.71     17.11 o 
  -4   2   5     1106.13     1080.84     18.13 o 
  -3   2   5     1429.75     1375.38     38.06 o 
  -2   2   5     8887.46     8782.98     92.71 o 
  -1   2   5      897.96      825.61     18.64 o 
   0   2   5      125.84       91.90      6.14 o 
   1   2   5      325.47      374.46      9.68 o 
   2   2   5      134.60      155.52      6.92 o 
   3   2   5     2500.63     2663.41     55.69 o 
   4   2   5       21.57       18.25      2.79 o 
   5   2   5     2050.70     2018.25     36.71 o 
   6   2   5       35.82       33.29      2.69 o 
   7   2   5       31.95       26.21      1.47 o 
   8   2   5        4.67        7.01      1.10 o 
   9   2   5       16.99       16.09      1.32 o 
  10   2   5       18.45       14.56      1.37 o 
  11   2   5       92.52      100.36      3.77 o 
 -13   3   5        0.03        0.26      0.87 o 
 -12   3   5       27.43       33.40      2.13 o 
 -11   3   5       11.45       10.80      1.49 o 
 -10   3   5      440.42      443.04      8.16 o 
  -9   3   5      785.27      733.97     10.46 o 
  -8   3   5      124.67      125.48      3.23 o 
  -7   3   5       79.72       78.95      9.26 o 
  -6   3   5      238.05      223.39     14.51 o 
  -5   3   5       15.17       29.31      5.54 o 
  -4   3   5    12277.59    13794.87     76.55 o 
  -3   3   5     1498.71     1701.92     24.32 o 
  -2   3   5      635.82      629.93     26.25 o 
  -1   3   5      334.74      319.36     19.42 o 
   0   3   5       10.27       16.85      2.72 o 
   1   3   5     1220.59     1302.11     43.31 o 
   2   3   5     2354.41     2479.31     41.92 o 
   3   3   5      902.23      941.57     42.01 o 
   4   3   5      542.93      559.44     18.05 o 
   5   3   5        2.50       -1.54      2.42 o 
   6   3   5       76.96       84.42      2.29 o 
   7   3   5        8.70        8.77      0.96 o 
   8   3   5      333.16      303.93      5.37 o 
   9   3   5     1074.73      987.31      9.18 o 
  10   3   5      177.83      175.00      7.60 o 
  11   3   5       12.38        6.61      1.21 o 
 -12   4   5        5.55        5.11      0.99 o 
 -11   4   5       49.95       52.66      2.64 o 
 -10   4   5       56.95       51.80      2.39 o 
  -9   4   5      206.47      204.16      4.95 o 
  -8   4   5     1373.22     1353.57     18.33 o 
  -7   4   5      348.77      351.69      8.49 o 
  -6   4   5      407.13      420.70     21.07 o 
  -5   4   5      501.97      488.10     29.99 o 
  -4   4   5     1902.51     1923.26     25.00 o 
  -3   4   5      777.04      866.95     32.84 o 
  -2   4   5     1770.02     2058.29     49.78 o 
  -1   4   5      329.10      530.45     27.34 o 
   0   4   5     1259.67     1375.44     45.56 o 
   1   4   5       79.80       62.16      5.09 o 
   2   4   5     1132.29     1353.05     32.41 o 
   3   4   5     3306.56     3353.29     51.30 o 
   4   4   5      121.42       90.94      7.32 o 
   5   4   5      393.46      353.16     30.27 o 
   6   4   5      192.84      188.96      7.50 o 
   7   4   5       21.95       17.07      1.88 o 
   8   4   5      510.11      503.18      9.24 o 
   9   4   5      249.29      269.34      5.73 o 
  10   4   5       25.50       26.60      1.75 o 
 -12   5   5        0.24       -0.17      0.81 o 
 -11   5   5      111.06      123.01      4.18 o 
 -10   5   5       14.94       15.33      1.45 o 
  -9   5   5      613.30      650.68      8.12 o 
  -8   5   5       17.81       16.41      1.52 o 
  -7   5   5      187.82      206.45      4.98 o 
  -6   5   5        5.77        2.13      2.94 o 
  -5   5   5        0.39        0.21      2.66 o 
  -4   5   5     4414.51     4740.67     94.10 o 
  -3   5   5       66.21      117.48      9.42 o 
  -2   5   5      924.46     1019.14     27.58 o 
  -1   5   5      424.13      522.14     19.81 o 
   0   5   5      194.11      210.16     12.39 o 
   1   5   5      924.56      974.17     25.27 o 
   2   5   5      227.65      233.39     13.91 o 
   3   5   5       55.74       53.47     11.57 o 
   4   5   5      308.31      305.33     28.04 o 
   5   5   5      119.27      101.32     17.42 o 
   6   5   5       39.58       30.53      3.41 o 
   7   5   5       13.58       12.38      1.56 o 
   8   5   5        0.97       -1.49      1.49 o 
   9   5   5        9.26       10.98      1.37 o 
  10   5   5        0.52        0.63      1.10 o 
 -11   6   5        5.02        5.19      0.80 o 
 -10   6   5       10.66       11.62      1.15 o 
  -9   6   5       80.33       85.06      2.89 o 
  -8   6   5      462.65      477.40      6.89 o 
  -7   6   5       11.80       10.33      1.87 o 
  -6   6   5      241.99      253.66      8.19 o 
  -5   6   5      221.71      221.27     22.67 o 
  -4   6   5      181.31      184.32     20.39 o 
  -3   6   5        7.47       11.77      6.34 o 
  -2   6   5      152.79      182.27     18.88 o 
  -1   6   5       62.29       48.86      8.28 o 
   0   6   5        6.04        3.75      2.38 o 
   1   6   5       98.60      118.98     15.67 o 
   2   6   5      161.35      154.35     19.43 o 
   3   6   5      155.55      147.86     19.28 o 
   4   6   5        0.14       -1.47      1.51 o 
   5   6   5      131.89      122.44      6.79 o 
   6   6   5      142.98      121.05      4.44 o 
   7   6   5      327.88      294.30      7.57 o 
   8   6   5       23.45       22.14      1.86 o 
   9   6   5       23.40       24.93      1.59 o 
  10   6   5        4.11        5.47      1.14 o 
 -10   7   5       44.60       48.00      2.34 o 
  -9   7   5      110.78      114.77      3.99 o 
  -8   7   5        1.74        1.91      1.30 o 
  -7   7   5        1.02       -0.70      2.23 o 
  -6   7   5      178.05      182.70      7.82 o 
  -5   7   5      172.20      186.63      8.34 o 
  -4   7   5        1.35        3.58      3.46 o 
  -3   7   5       11.21       13.16      2.50 o 
  -2   7   5      261.19      310.78     25.75 o 
  -1   7   5       82.27       85.63     12.95 o 
   0   7   5      359.09      373.94     26.35 o 
   1   7   5        0.16        0.23      2.30 o 
   2   7   5      116.46      143.08     29.46 o 
   3   7   5      355.27      376.48     19.70 o 
   4   7   5       42.30       41.40      2.89 o 
   5   7   5       17.27       12.73      2.22 o 
   6   7   5      332.24      317.46      7.07 o 
   7   7   5       27.70       22.90      2.00 o 
   8   7   5       37.18       35.97      2.05 o 
   9   7   5        0.01        1.35      1.10 o 
 -10   8   5        6.88        9.76      1.72 o 
  -9   8   5       37.43       44.37      2.33 o 
  -8   8   5       44.67       43.53      2.56 o 
  -7   8   5       46.28       44.76      2.69 o 
  -6   8   5      279.71      311.96     10.37 o 
  -5   8   5       35.29       43.43      4.08 o 
  -4   8   5        4.33        5.80      2.04 o 
  -3   8   5       44.72       37.42      3.65 o 
  -2   8   5       34.68       34.41      3.50 o 
  -1   8   5        1.18        1.61      5.82 o 
   0   8   5      948.25      879.90     11.20 o 
   1   8   5      730.88      751.80     10.41 o 
   2   8   5        2.34        3.86      1.94 o 
   3   8   5       80.91       84.05      4.06 o 
   4   8   5       63.61       70.34      3.67 o 
   5   8   5      123.00      128.39      7.66 o 
   6   8   5      141.56      133.84      4.05 o 
   7   8   5      165.24      163.71      4.35 o 
   8   8   5       45.62       58.08      2.14 o 
  -9   9   5        0.89        0.76      1.10 o 
  -8   9   5        0.07        0.61      2.08 o 
  -7   9   5        1.55        1.52      0.99 o 
  -6   9   5      110.31      123.22      6.52 o 
  -5   9   5      118.87      122.37      6.80 o 
  -4   9   5      180.49      167.27      8.03 o 
  -3   9   5        0.08        1.06      1.61 o 
  -2   9   5        2.21        1.98      1.63 o 
  -1   9   5      286.83      289.69      9.25 o 
   0   9   5      112.92      104.88      4.58 o 
   1   9   5      196.36      199.93      5.96 o 
   2   9   5      836.98      826.03     26.30 o 
   3   9   5       16.31       13.71      1.94 o 
   4   9   5      314.58      313.88      7.30 o 
   5   9   5       33.78       34.73      2.44 o 
   6   9   5       57.10       54.24      2.15 o 
   7   9   5        0.18       -1.06      1.21 o 
  -8  10   5       58.29       88.95      3.81 o 
  -7  10   5        1.15        2.08      1.22 o 
  -6  10   5        3.92        3.84      1.04 o 
  -5  10   5       40.52       35.60      3.59 o 
  -4  10   5        3.63        3.42      1.64 o 
  -3  10   5       93.01       87.38      5.65 o 
  -2  10   5      102.65       87.39      5.67 o 
  -1  10   5        0.01        0.37      1.07 o 
   0  10   5      142.66      143.21      8.17 o 
   1  10   5       13.98       14.06      1.73 o 
   2  10   5      715.30      609.89     15.88 o 
   3  10   5      803.00      700.90     16.38 o 
   4  10   5       40.97       36.82      3.76 o 
   5  10   5       58.27       65.01      5.91 o 
   6  10   5       13.12       10.73      2.76 o 
  -7  11   5        2.20        1.87      0.99 o 
  -6  11   5       15.21       17.10      1.99 o 
  -5  11   5       29.91       29.79      2.90 o 
  -4  11   5       10.12        6.92      1.82 o 
  -3  11   5       31.47       25.12      2.95 o 
  -2  11   5       27.42       23.34      2.77 o 
  -1  11   5       14.65       13.59      1.64 o 
   0  11   5        2.01        1.13      0.88 o 
   1  11   5      111.81       85.76      5.79 o 
   2  11   5        2.66        1.81      1.71 o 
   3  11   5      406.91      325.09      9.89 o 
   4  11   5      309.30      307.27     51.16 o 
   5  11   5        0.33        0.40      0.88 o 
  -5  12   5       69.51       75.84      3.30 o 
  -4  12   5        0.91       -0.18      1.05 o 
  -3  12   5       29.37       28.76      2.50 o 
  -2  12   5      130.04      138.35      5.15 o 
  -1  12   5       30.30       27.64      4.54 o 
   0  12   5        4.09        3.43      1.51 o 
   1  12   5        2.62        1.95      1.25 o 
   2  12   5       18.05       11.46      1.87 o 
   3  12   5       37.01       32.63      6.61 o 
 -13   0   6       66.09       75.79      3.49 o 
 -12   0   6       41.67       45.54      3.35 o 
 -11   0   6      301.23      290.45      6.29 o 
 -10   0   6       32.31       25.34      4.53 o 
  -9   0   6        2.95        3.71      5.99 o 
  -8   0   6      108.05       93.33      4.71 o 
  -7   0   6       95.52       82.94     13.26 o 
  -6   0   6       89.57       55.62      7.18 o 
  -5   0   6     1337.73     1344.03     31.77 o 
  -4   0   6       47.45       52.14      8.09 o 
  -3   0   6      141.37      106.36      7.19 o 
  -2   0   6      585.16      579.45     40.02 o 
  -1   0   6       22.48       24.95      5.24 o 
   0   0   6     4802.26     4602.91     65.87 o 
   1   0   6    22325.37    22910.19    109.10 o 
   2   0   6        1.33       13.50      3.53 o 
   3   0   6        5.08        2.26      3.53 o 
   4   0   6       23.58       22.22      4.92 o 
   5   0   6      207.65      192.45     13.84 o 
   6   0   6     3416.51     3160.23     70.85 o 
   7   0   6     3351.66     3044.51     20.38 o 
   8   0   6      315.16      271.21      6.22 o 
   9   0   6       24.06       24.58      2.04 o 
  10   0   6      119.71      127.47      3.73 o 
 -13   1   6        3.77        1.20      0.62 o 
 -12   1   6        1.76        3.94      0.98 o 
 -11   1   6       67.38       65.65      2.18 o 
 -10   1   6      119.69      115.69      2.90 o 
  -9   1   6        5.82        5.13      1.70 o 
  -8   1   6       54.49       52.83      2.21 o 
  -7   1   6       62.65       54.68      7.85 o 
  -6   1   6      221.77      234.48     10.48 o 
  -5   1   6      115.20      110.09      6.62 o 
  -4   1   6       49.79       45.12      3.88 o 
  -3   1   6      191.81      196.50      9.89 o 
  -2   1   6        6.40       10.67      2.23 o 
  -1   1   6     2590.16     2360.15     33.32 o 
   0   1   6      173.17      177.31      9.30 o 
   1   1   6      854.67      953.31     17.74 o 
   2   1   6      270.13      302.98      9.55 o 
   3   1   6      661.70      665.45     41.21 o 
   4   1   6        0.00        3.06      2.90 o 
   5   1   6     1864.02     1802.87     35.48 o 
   6   1   6      752.43      678.65      8.62 o 
   7   1   6      875.80      790.61      7.33 o 
   8   1   6       31.26       26.52      1.49 o 
   9   1   6        0.55        0.74      0.81 o 
  10   1   6       13.52       10.62      1.12 o 
 -13   2   6       13.91       14.18      1.67 o 
 -12   2   6       45.18       47.53      4.03 o 
 -11   2   6        0.01       -0.04      0.79 o 
 -10   2   6      218.84      215.81      4.55 o 
  -9   2   6      144.34      139.74      3.74 o 
  -8   2   6       35.63       33.99      1.80 o 
  -7   2   6      168.98      150.76     12.14 o 
  -6   2   6       57.92       54.72      7.11 o 
  -5   2   6      223.43      230.96     11.13 o 
  -4   2   6      318.22      281.57      9.71 o 
  -3   2   6     1917.80     1823.34     47.86 o 
  -2   2   6     4052.41     3794.61     66.51 o 
  -1   2   6     1341.92     1370.24     26.27 o 
   0   2   6      735.92      689.11     18.20 o 
   1   2   6     1194.23     1352.46     23.20 o 
   2   2   6      976.76     1196.21     29.79 o 
   3   2   6       48.55       45.28      6.52 o 
   4   2   6        2.05        6.35      2.70 o 
   5   2   6       73.61       69.65      6.99 o 
   6   2   6      570.12      493.59      7.41 o 
   7   2   6      102.83       96.39      2.64 o 
   8   2   6      564.25      539.10      6.11 o 
   9   2   6       60.62       52.59      2.26 o 
  10   2   6       43.87       43.13      1.81 o 
 -13   3   6      120.65      140.43      4.42 o 
 -12   3   6        7.74        8.20      1.61 o 
 -11   3   6       11.97       10.33      1.41 o 
 -10   3   6      925.92      933.39     11.72 o 
  -9   3   6      227.62      207.33      5.89 o 
  -8   3   6        3.73        4.79      1.21 o 
  -7   3   6        2.85        1.83      2.33 o 
  -6   3   6      161.92      156.07     12.50 o 
  -5   3   6      234.26      261.33     10.48 o 
  -4   3   6      213.09      282.39     11.48 o 
  -3   3   6      896.94     1103.19     38.06 o 
  -2   3   6     1241.32     1211.06     39.59 o 
  -1   3   6      112.29      142.37     14.05 o 
   0   3   6       33.82       19.86      3.45 o 
   1   3   6       58.49       79.26     11.95 o 
   2   3   6       56.78       54.88      6.89 o 
   3   3   6     1091.27     1256.81     51.26 o 
   4   3   6      199.69      209.24     11.60 o 
   5   3   6     1839.60     1797.27     36.07 o 
   6   3   6       13.42       14.46      1.23 o 
   7   3   6       11.79        7.35      0.99 o 
   8   3   6      163.41      153.85      3.80 o 
   9   3   6       30.77       33.97      1.80 o 
  10   3   6       90.09       99.20      3.62 o 
 -12   4   6        0.01        1.61      1.16 o 
 -11   4   6       21.09       25.27      2.74 o 
 -10   4   6      105.59      109.42      5.71 o 
  -9   4   6        0.17       -0.77      1.19 o 
  -8   4   6      736.86      731.29     13.61 o 
  -7   4   6      123.63      127.64      5.31 o 
  -6   4   6      420.06      446.59     21.81 o 
  -5   4   6      104.83      108.78     15.02 o 
  -4   4   6       40.49       23.78      2.97 o 
  -3   4   6     3123.72     3292.87     36.48 o 
  -2   4   6      831.16      787.71     33.50 o 
  -1   4   6      114.06      111.09     13.39 o 
   0   4   6      249.22      261.44     21.28 o 
   1   4   6      733.22      704.66     23.71 o 
   2   4   6      124.98      156.33     11.91 o 
   3   4   6      674.87      706.35     23.92 o 
   4   4   6       23.79       23.12      4.05 o 
   5   4   6       19.87       17.41      1.60 o 
   6   4   6        0.66       -0.09      1.02 o 
   7   4   6       66.51       64.22      3.11 o 
   8   4   6        7.50        6.32      2.51 o 
   9   4   6        4.41        5.52      1.25 o 
  10   4   6        8.03        7.28      1.73 o 
 -12   5   6        0.35       -0.04      0.84 o 
 -11   5   6        3.48        5.33      1.56 o 
 -10   5   6       20.43       22.18      2.01 o 
  -9   5   6        0.85        0.80      1.12 o 
  -8   5   6        4.18        1.28      1.28 o 
  -7   5   6        2.82        2.22      1.31 o 
  -6   5   6       50.05       50.38      7.78 o 
  -5   5   6        7.68        3.37      3.86 o 
  -4   5   6      198.83      178.53     19.08 o 
  -3   5   6      364.22      422.28     19.04 o 
  -2   5   6      128.39      151.95     11.48 o 
  -1   5   6      559.45      625.37     24.70 o 
   0   5   6        5.82        5.66      3.58 o 
   1   5   6       43.91       41.52      6.40 o 
   2   5   6       65.53       66.59     10.64 o 
   3   5   6       15.67       11.78      6.46 o 
   4   5   6       56.15       48.17     12.68 o 
   5   5   6      145.66      124.44      4.08 o 
   6   5   6        2.55        1.27      1.06 o 
   7   5   6       79.47       66.00      3.06 o 
   8   5   6       13.30       11.02      1.66 o 
   9   5   6       55.29       56.72      4.76 o 
 -11   6   6       54.35       63.02      3.05 o 
 -10   6   6       39.82       44.86      2.43 o 
  -9   6   6       39.97       40.94      2.56 o 
  -8   6   6      107.91      114.51      4.22 o 
  -7   6   6       27.40       22.54      2.45 o 
  -6   6   6      846.61      900.31     15.66 o 
  -5   6   6      615.43      672.10     13.59 o 
  -4   6   6     1149.85     1244.86     53.57 o 
  -3   6   6       28.16       17.77      6.62 o 
  -2   6   6      362.58      392.79     18.72 o 
  -1   6   6     1516.93     1629.07     50.22 o 
   0   6   6      101.13      137.52     11.16 o 
   1   6   6      814.77      849.05     43.82 o 
   2   6   6        0.11       -5.73      5.73 o 
   3   6   6      182.67      187.33     22.32 o 
   4   6   6       54.81       50.38     12.40 o 
   5   6   6       37.16       27.52      3.22 o 
   6   6   6      145.58      117.74      4.30 o 
   7   6   6      143.10      120.08      4.12 o 
   8   6   6        0.81        0.29      1.09 o 
   9   6   6       81.21       87.55      6.45 o 
 -10   7   6       46.10       49.24      3.61 o 
  -9   7   6       39.88       39.53      3.75 o 
  -8   7   6      296.06      321.07     10.66 o 
  -7   7   6        0.38        1.36      1.31 o 
  -6   7   6     1894.34     2054.08     26.18 o 
  -5   7   6      380.71      355.27     11.20 o 
  -4   7   6       12.42       10.59      2.11 o 
  -3   7   6      221.36      210.40     20.13 o 
  -2   7   6       31.93       34.26      4.09 o 
  -1   7   6      509.85      535.48     21.25 o 
   0   7   6     1164.69     1250.32     12.31 o 
   1   7   6      118.08      141.07      6.83 o 
   2   7   6      174.82      176.44     10.90 o 
   3   7   6      543.87      524.00     12.79 o 
   4   7   6       14.28       16.86      2.00 o 
   5   7   6      120.20       99.21      3.40 o 
   6   7   6       80.63       75.01      3.40 o 
   7   7   6        1.09        1.16      1.09 o 
   8   7   6        3.89        5.07      1.03 o 
 -10   8   6      136.60      183.54      5.63 o 
  -9   8   6       98.15      110.34      5.31 o 
  -8   8   6        0.06       -1.03      1.86 o 
  -7   8   6      235.07      266.79      8.99 o 
  -6   8   6      821.34      852.50     16.94 o 
  -5   8   6        0.33        3.17      1.97 o 
  -4   8   6      425.17      407.12     12.38 o 
  -3   8   6       12.41        8.93      2.37 o 
  -2   8   6       18.01       17.06      2.50 o 
  -1   8   6        5.44        2.73      1.61 o 
   0   8   6      523.49      540.87      8.83 o 
   1   8   6      274.07      284.32      6.44 o 
   2   8   6      170.40      177.36      7.50 o 
   3   8   6        6.33        6.52      1.53 o 
   4   8   6       65.94       58.98      3.39 o 
   5   8   6      161.57      158.54      4.70 o 
   6   8   6       51.38       49.31      2.66 o 
   7   8   6       30.21       26.61      2.51 o 
   8   8   6        0.36        0.26      0.62 o 
  -9   9   6        7.39        8.18      1.51 o 
  -8   9   6       30.91       29.85      2.91 o 
  -7   9   6        1.15        3.03      1.57 o 
  -6   9   6        3.56        2.88      1.47 o 
  -5   9   6      260.64      246.74      9.49 o 
  -4   9   6      192.83      173.98      8.17 o 
  -3   9   6      101.95      110.26      6.09 o 
  -2   9   6        3.89        5.56      2.04 o 
  -1   9   6       13.17        9.20      2.17 o 
   0   9   6       56.20       51.66      4.25 o 
   1   9   6      104.57      111.35      3.57 o 
   2   9   6       13.91       15.62      2.05 o 
   3   9   6      128.16      136.22      4.99 o 
   4   9   6       11.50       13.71      1.82 o 
   5   9   6      151.49      158.40      3.78 o 
   6   9   6        4.39        6.04      1.07 o 
   7   9   6       22.05       22.44      1.82 o 
  -8  10   6       83.80      128.22      4.50 o 
  -7  10   6        0.50        0.33      1.00 o 
  -6  10   6       47.82       53.99      3.88 o 
  -5  10   6       94.99      109.63      5.91 o 
  -4  10   6       18.30       24.27      2.98 o 
  -3  10   6      109.94      107.55      6.09 o 
  -2  10   6       16.77       13.90      1.86 o 
  -1  10   6       50.24       44.87      4.73 o 
   0  10   6      216.93      204.88     12.35 o 
   1  10   6       38.56       36.56      4.12 o 
   2  10   6       66.33       50.88      4.70 o 
   3  10   6      239.13      209.48      8.92 o 
   4  10   6       12.45        8.86      2.06 o 
   5  10   6       64.53       63.12      6.10 o 
   6  10   6      183.34      211.91      4.75 o 
  -7  11   6        0.04       -0.62      0.98 o 
  -6  11   6        0.01       -0.42      1.04 o 
  -5  11   6        0.04       -0.85      1.14 o 
  -4  11   6       45.10       47.03      3.64 o 
  -3  11   6       28.48       25.46      2.84 o 
  -2  11   6       37.63       32.63      2.81 o 
  -1  11   6       13.91       12.67      1.60 o 
   0  11   6      127.03      117.56     16.86 o 
   1  11   6        3.73        3.27      1.70 o 
   2  11   6       63.62       47.07      4.03 o 
   3  11   6       92.49       76.76      4.67 o 
   4  11   6       25.70       25.33      2.83 o 
  -5  12   6        4.88        3.51      0.94 o 
  -4  12   6        0.58        0.28      0.84 o 
  -3  12   6       51.47       52.00      3.02 o 
  -2  12   6        7.22        6.43      1.36 o 
  -1  12   6        7.36        5.70      1.30 o 
   0  12   6        0.29       -0.09      1.14 o 
   1  12   6        0.01       -0.63      1.23 o 
   2  12   6       57.97       45.49      3.09 o 
   3  12   6      105.27       73.68      3.51 o 
 -13   1   7        4.22        4.57      0.73 o 
 -12   1   7      565.96      616.17      8.97 o 
 -11   1   7      520.33      510.74      8.33 o 
 -10   1   7      102.23      109.58      4.15 o 
  -9   1   7       33.09       30.10      2.26 o 
  -8   1   7        3.14        3.69      0.96 o 
  -7   1   7      303.44      302.43     25.39 o 
  -6   1   7     2065.82     2098.43     36.80 o 
  -5   1   7       59.78       97.05      7.41 o 
  -4   1   7     1000.37     1012.23     60.40 o 
  -3   1   7      139.23      119.49      6.79 o 
  -2   1   7       20.51       27.37      4.42 o 
  -1   1   7      359.21      341.88     14.02 o 
   0   1   7     7249.49     7140.83     64.04 o 
   1   1   7      232.33      294.31      9.55 o 
   2   1   7      574.33      523.30     13.49 o 
   3   1   7     2019.48     2201.56    109.19 o 
   4   1   7      951.34      925.56     25.15 o 
   5   1   7        0.94        2.03      2.21 o 
   6   1   7      906.08      827.66     10.13 o 
   7   1   7     3037.09     2718.22     19.86 o 
   8   1   7      434.06      421.82      8.28 o 
   9   1   7        4.23        4.32      1.30 o 
  10   1   7        2.33        5.78      1.25 o 
 -13   2   7       17.49       27.38      2.18 o 
 -12   2   7        9.78        9.42      1.19 o 
 -11   2   7       45.15       43.76      2.70 o 
 -10   2   7      668.02      671.50      9.97 o 
  -9   2   7      134.20      127.68      6.25 o 
  -8   2   7        2.49        3.25      1.14 o 
  -7   2   7      180.95      188.91     14.08 o 
  -6   2   7      131.83      116.19      8.81 o 
  -5   2   7     1102.92     1126.71     25.11 o 
  -4   2   7       98.43      102.47      8.41 o 
  -3   2   7      309.86      333.41     13.81 o 
  -2   2   7      801.55      862.49     45.62 o 
  -1   2   7      607.95      680.21     19.98 o 
   0   2   7      904.04     1042.56     21.98 o 
   1   2   7      307.65      306.44      9.63 o 
   2   2   7      221.53      230.85     14.28 o 
   3   2   7      838.15      859.97     42.02 o 
   4   2   7       78.35       73.87      8.02 o 
   5   2   7       25.08       23.30      2.25 o 
   6   2   7     1087.98     1035.28     11.21 o 
   7   2   7      925.00      867.47     11.05 o 
   8   2   7        0.45       -0.59      1.34 o 
   9   2   7        0.70        1.24      1.20 o 
  10   2   7        3.79        5.38      1.72 o 
 -13   3   7        9.61        9.57      1.38 o 
 -12   3   7       22.08       22.75      2.40 o 
 -11   3   7       49.54       50.80      3.89 o 
 -10   3   7       35.19       38.12      2.76 o 
  -9   3   7      282.45      271.16      6.69 o 
  -8   3   7      112.48      106.67      3.96 o 
  -7   3   7       22.57       22.82      1.83 o 
  -6   3   7      228.61      236.80     15.38 o 
  -5   3   7     1084.99      966.14     23.74 o 
  -4   3   7      870.67      907.37     18.58 o 
  -3   3   7     2329.71     2439.58     61.68 o 
  -2   3   7       48.61       45.87      8.60 o 
  -1   3   7     1498.77     1534.74     48.46 o 
   0   3   7       60.36       64.59      6.13 o 
   1   3   7      139.29      141.85     11.03 o 
   2   3   7      890.24      926.33     29.46 o 
   3   3   7      298.05      304.55     26.83 o 
   4   3   7      342.70      325.36     15.13 o 
   5   3   7        0.52        1.37      1.95 o 
   6   3   7        3.14        2.60      1.12 o 
   7   3   7      247.66      229.33      5.53 o 
   8   3   7       11.44       10.65      1.16 o 
   9   3   7        0.21        1.01      1.03 o 
  10   3   7        1.40        3.60      2.84 o 
 -12   4   7        1.23        2.33      1.14 o 
 -11   4   7        1.18        2.26      1.42 o 
 -10   4   7       51.80       50.14      2.93 o 
  -9   4   7        3.40        3.81      1.32 o 
  -8   4   7      293.10      278.38      7.31 o 
  -7   4   7      275.54      286.24      8.09 o 
  -6   4   7      441.17      412.10     21.28 o 
  -5   4   7        0.10       -1.43      1.92 o 
  -4   4   7      455.88      518.68     22.14 o 
  -3   4   7      259.73      276.29     21.27 o 
  -2   4   7      345.68      368.38     24.67 o 
  -1   4   7       54.34       56.58     10.35 o 
   0   4   7      698.66      720.11     37.12 o 
   1   4   7      407.19      370.08     18.40 o 
   2   4   7       27.94       22.94      4.98 o 
   3   4   7     1343.06     1314.81     31.05 o 
   4   4   7        0.01       -0.80      1.27 o 
   5   4   7        0.27        2.16      3.55 o 
   6   4   7        0.28        0.52      1.62 o 
   7   4   7       36.41       30.62      2.18 o 
   8   4   7        9.53        7.08      1.36 o 
   9   4   7       38.24       42.93      2.07 o 
 -12   5   7        0.06       -0.24      0.76 o 
 -11   5   7       52.73       47.49      3.19 o 
 -10   5   7       31.54       29.11      2.23 o 
  -9   5   7       24.43       22.68      2.93 o 
  -8   5   7       58.05       53.90      3.02 o 
  -7   5   7       10.02        6.09      1.61 o 
  -6   5   7       69.50       69.88      3.47 o 
  -5   5   7      132.55      145.56     18.02 o 
  -4   5   7       24.71       40.26      6.38 o 
  -3   5   7        8.19        7.35      3.17 o 
  -2   5   7       55.55       48.91      6.87 o 
  -1   5   7        0.18       -1.65      2.14 o 
   0   5   7       28.61       24.61      4.99 o 
   1   5   7     1423.26     1473.78     37.55 o 
   2   5   7       99.12      100.74     10.67 o 
   3   5   7      131.96      105.38     17.08 o 
   4   5   7       33.48       38.59      3.26 o 
   5   5   7        5.00       10.57      2.06 o 
   6   5   7       38.57       37.80      2.42 o 
   7   5   7        8.79        3.61      2.31 o 
   8   5   7       52.80       45.22      1.94 o 
   9   5   7        1.90        5.49      1.35 o 
 -11   6   7        5.93        8.25      1.36 o 
 -10   6   7       19.20       19.57      1.70 o 
  -9   6   7        3.79        4.87      1.26 o 
  -8   6   7       32.77       36.83      2.49 o 
  -7   6   7       59.47       67.43      4.33 o 
  -6   6   7      278.79      274.31      9.03 o 
  -5   6   7     1088.58     1144.20     36.79 o 
  -4   6   7      376.92      423.84     11.02 o 
  -3   6   7      154.28      185.80     20.35 o 
  -2   6   7        4.90        4.83      3.93 o 
  -1   6   7      686.49      668.20     26.55 o 
   0   6   7      713.13      729.56     31.45 o 
   1   6   7       21.57       25.90      8.47 o 
   2   6   7      227.89      209.10     10.70 o 
   3   6   7      203.90      134.63     19.78 o 
   5   6   7      115.49      119.62      6.04 o 
   6   6   7        7.52        3.65      1.33 o 
   7   6   7        3.56       -0.44      1.22 o 
   8   6   7       35.12       30.79      1.74 o 
   9   6   7        1.29        5.53      1.11 o 
 -10   7   7        0.16       -0.52      1.58 o 
  -9   7   7       83.81       89.60      5.26 o 
  -8   7   7       10.10       11.52      2.57 o 
  -7   7   7      105.88      106.29      5.87 o 
  -6   7   7      148.69      156.22      7.43 o 
  -5   7   7       25.41       28.12      3.31 o 
  -4   7   7        5.74        9.66      3.78 o 
  -3   7   7       23.67       22.80      2.89 o 
  -2   7   7      168.02      155.25      6.86 o 
  -1   7   7      314.44      308.48      6.38 o 
   0   7   7      391.00      411.76     11.36 o 
   1   7   7       79.23       77.70      3.42 o 
   2   7   7      164.31      172.21      7.41 o 
   3   7   7      284.47      271.27      9.38 o 
   4   7   7       73.72       65.11      3.57 o 
   5   7   7        0.01        0.89      0.92 o 
   6   7   7        1.07        0.30      1.08 o 
   7   7   7        1.52       -0.17      1.23 o 
   8   7   7       17.95       16.93      1.80 o 
 -10   8   7      187.63      263.72      6.55 o 
  -9   8   7       12.30       14.05      2.19 o 
  -8   8   7       96.85      106.80      5.70 o 
  -7   8   7       54.49       56.15      4.28 o 
  -6   8   7       23.48       25.61      3.25 o 
  -5   8   7      856.25      836.37     17.67 o 
  -4   8   7        8.52        2.93      1.75 o 
  -3   8   7        7.91        4.67      1.75 o 
  -2   8   7      241.02      225.93      8.97 o 
  -1   8   7       15.30       13.80      2.39 o 
   0   8   7     1542.63     1487.12     14.53 o 
   1   8   7       72.76       74.42      3.39 o 
   2   8   7      375.68      375.25     10.85 o 
   3   8   7      153.94      159.19      8.27 o 
   4   8   7        3.86        3.74      1.35 o 
   5   8   7       17.83       15.32      1.48 o 
   6   8   7      335.86      336.82      5.95 o 
   7   8   7       76.63       89.12      3.88 o 
  -9   9   7       53.46       73.76      3.51 o 
  -8   9   7       90.95      117.61      5.25 o 
  -7   9   7       15.36       17.81      2.39 o 
  -6   9   7        0.13        0.65      1.31 o 
  -5   9   7       98.87       95.15      5.82 o 
  -4   9   7        7.63       11.79      2.37 o 
  -3   9   7       45.87       40.72      4.14 o 
  -2   9   7      233.57      229.30      9.07 o 
  -1   9   7       22.42       18.13      2.86 o 
   0   9   7        3.77        4.86      1.76 o 
   1   9   7       24.72       26.30      2.43 o 
   2   9   7      824.99      822.49     20.11 o 
   3   9   7       28.56       30.32      2.47 o 
   4   9   7      235.87      257.80      4.87 o 
   5   9   7        3.17        3.36      0.86 o 
   6   9   7        0.57        0.16      0.79 o 
  -8  10   7        3.22        3.47      1.12 o 
  -7  10   7       27.65       33.82      1.90 o 
  -6  10   7        1.57        1.06      1.26 o 
  -5  10   7       26.02       29.56      3.13 o 
  -4  10   7       41.20       40.14      3.74 o 
  -3  10   7        0.04       -1.24      1.24 o 
  -2  10   7        0.44        1.06      1.08 o 
  -1  10   7        5.89        6.27      1.44 o 
   0  10   7       12.04       11.53      1.62 o 
   1  10   7      110.08       98.87      6.41 o 
   2  10   7      215.43      188.99      8.49 o 
   3  10   7       58.95       56.69      4.50 o 
   4  10   7       96.38      102.61     11.37 o 
   5  10   7      100.42       87.51      4.05 o 
  -7  11   7       64.88       78.33      2.96 o 
  -6  11   7        1.70        0.39      0.92 o 
  -5  11   7       29.24       34.08      2.83 o 
  -4  11   7        7.64       11.43      1.95 o 
  -3  11   7        7.69       10.93      1.97 o 
  -2  11   7       91.50       77.43      7.35 o 
  -1  11   7       72.45       68.89      9.95 o 
   0  11   7       27.38       30.19      3.56 o 
   1  11   7        8.62        8.65      2.04 o 
   2  11   7       91.21       75.69      4.67 o 
   3  11   7        0.14       -0.22      0.86 o 
   4  11   7        9.65        5.00      1.28 o 
  -4  12   7        0.87        2.53      0.92 o 
  -3  12   7        7.72        5.81      1.21 o 
  -2  12   7       12.94       13.34      1.52 o 
  -1  12   7        0.65        1.24      0.59 o 
   0  12   7       74.54       58.06      3.33 o 
   1  12   7       57.69       45.03      2.97 o 
   2  12   7       25.34       17.59      1.83 o 
 -13   0   8       24.18       29.90      2.06 o 
 -12   0   8      252.06      258.01      7.35 o 
 -11   0   8      893.80      899.19     15.47 o 
 -10   0   8        2.05        2.26      1.47 o 
  -9   0   8      312.41      303.03      9.54 o 
  -8   0   8        4.26        1.60      1.15 o 
  -7   0   8      221.04      195.86     19.94 o 
  -6   0   8     1836.26     1758.03     41.11 o 
  -5   0   8     1244.73     1189.87     49.78 o 
  -4   0   8      644.35      538.72     23.14 o 
  -3   0   8        4.75        2.75      3.68 o 
  -2   0   8      138.44      133.82     13.67 o 
  -1   0   8     1804.41     1763.48     47.94 o 
   0   0   8     3091.39     3329.21     65.90 o 
   1   0   8     1880.31     1913.51     37.08 o 
   2   0   8      653.28      785.44     25.18 o 
   3   0   8       48.68       49.38     10.30 o 
   5   0   8       87.62       70.88      5.21 o 
   6   0   8     1646.45     1527.98     21.10 o 
   7   0   8     1001.08      961.91     16.69 o 
   8   0   8       44.59       38.86      3.48 o 
   9   0   8        4.77        4.86      1.79 o 
  10   0   8      679.25      792.13     10.54 o 
 -13   1   8        9.03        9.02      1.36 o 
 -12   1   8       74.07       77.84      2.88 o 
 -11   1   8      176.33      183.04      4.96 o 
 -10   1   8        8.26        6.87      1.29 o 
  -9   1   8       37.05       33.65      2.32 o 
  -8   1   8       10.11        7.47      1.24 o 
  -7   1   8        0.02       -7.86      7.86 o 
  -6   1   8      381.68      390.33     16.26 o 
  -5   1   8     1687.75     1741.31     49.86 o 
  -4   1   8       14.95       11.83      2.86 o 
  -3   1   8      963.32      867.33     25.56 o 
  -2   1   8     1495.44     1451.95     60.70 o 
  -1   1   8      375.18      380.01     15.95 o 
   0   1   8      266.15      290.04     14.04 o 
   1   1   8      403.59      484.20     13.17 o 
   2   1   8       41.18       45.55      4.46 o 
   3   1   8      257.11      278.69     23.81 o 
   4   1   8      948.94      917.73     26.27 o 
   5   1   8     2007.88     1923.03     17.86 o 
   6   1   8      316.94      296.01      6.58 o 
   7   1   8      257.16      239.89      5.98 o 
   8   1   8        5.85        5.06      1.37 o 
   9   1   8      110.52      112.14      3.57 o 
  10   1   8       23.98       28.46      1.64 o 
 -13   2   8       63.82       72.76      3.17 o 
 -12   2   8       40.42       46.15      3.30 o 
 -11   2   8      191.94      201.75      4.98 o 
 -10   2   8      302.51      327.09      9.63 o 
  -9   2   8        2.68        4.06      1.01 o 
  -8   2   8        1.86        2.10      1.05 o 
  -7   2   8      477.20      471.98     10.21 o 
  -6   2   8       76.06       91.70     10.89 o 
  -5   2   8       93.82       85.52      7.23 o 
  -4   2   8        1.42        1.29      1.88 o 
  -3   2   8     1112.83     1091.37     42.15 o 
  -2   2   8      510.94      495.42     19.47 o 
  -1   2   8      470.58      479.02     18.12 o 
   0   2   8        2.14        1.86      1.64 o 
   1   2   8        0.02        1.05      1.37 o 
   2   2   8      210.03      209.18     14.31 o 
   3   2   8       33.83       33.05      9.59 o 
   4   2   8      815.54      755.50     12.12 o 
   5   2   8      678.43      658.41      8.65 o 
   6   2   8      239.16      218.91      9.25 o 
   7   2   8      400.51      370.12      7.13 o 
   8   2   8       28.33       25.23      2.22 o 
   9   2   8        2.60        3.18      1.14 o 
  10   2   8       18.06       19.84      1.98 o 
 -13   3   8       10.09        9.12      1.25 o 
 -12   3   8      124.69      140.99      5.30 o 
 -11   3   8        0.05        0.10      1.34 o 
 -10   3   8      127.26      130.39      6.49 o 
  -9   3   8        5.19        4.16      1.20 o 
  -8   3   8       33.03       31.39      2.28 o 
  -7   3   8      210.75      206.90      5.20 o 
  -6   3   8      120.45      125.92      8.18 o 
  -5   3   8        3.58       13.47      3.06 o 
  -4   3   8      981.23     1044.52     30.23 o 
  -3   3   8       14.21       17.44      6.00 o 
  -2   3   8     4413.71     4310.40     86.56 o 
  -1   3   8       32.70       27.49      7.42 o 
   0   3   8        0.12       -0.41      3.69 o 
   1   3   8      279.50      227.61     14.82 o 
   2   3   8        0.03       -2.99      2.99 o 
   3   3   8      955.92      858.27     46.58 o 
   4   3   8      872.57      890.16     19.75 o 
   5   3   8      342.09      314.02     13.55 o 
   6   3   8       47.47       45.71      2.55 o 
   7   3   8        3.10        3.74      2.17 o 
   8   3   8        0.04        0.93      1.18 o 
   9   3   8      139.19      150.72      7.35 o 
  10   3   8       96.91      119.47      3.42 o 
 -12   4   8        0.72       -0.42      1.04 o 
 -11   4   8      103.78      118.06      5.39 o 
 -10   4   8       29.80       36.85      2.55 o 
  -9   4   8      126.84      125.69      4.87 o 
  -8   4   8      214.51      211.37      5.87 o 
  -7   4   8       16.71       11.47      2.74 o 
  -6   4   8      847.32      897.25     14.09 o 
  -5   4   8        0.04       -2.59      3.00 o 
  -4   4   8      451.94      440.92     15.96 o 
  -3   4   8     1740.67     1698.69     55.77 o 
  -2   4   8        9.44       10.59      5.04 o 
  -1   4   8       37.41       25.95      7.67 o 
   0   4   8     1149.91     1065.71     47.66 o 
   1   4   8        4.30       -3.49      9.21 o 
   2   4   8      120.19      110.80     11.24 o 
   3   4   8       16.68       19.70      4.10 o 
   4   4   8       53.57       49.81      3.76 o 
   5   4   8      350.92      339.39      9.81 o 
   6   4   8       23.51       24.50      2.96 o 
   7   4   8       62.51       66.82      4.27 o 
   8   4   8      148.06      153.64      5.68 o 
   9   4   8        0.36        0.19      0.87 o 
 -12   5   8        0.80        1.71      0.88 o 
 -11   5   8       65.88       72.85      3.86 o 
 -10   5   8        3.78        2.84      1.18 o 
  -9   5   8        9.94        8.19      1.44 o 
  -8   5   8      129.31      123.74      4.52 o 
  -7   5   8       65.90       73.65      4.74 o 
  -6   5   8       59.51       56.26      2.79 o 
  -5   5   8      161.57      181.93      4.95 o 
  -4   5   8       19.43       14.84      3.92 o 
  -3   5   8      322.32      328.22     18.49 o 
  -2   5   8      805.82      923.20     30.60 o 
  -1   5   8      141.68      137.11     11.69 o 
   0   5   8       26.95       40.74      6.56 o 
   1   5   8      816.19      826.19     29.82 o 
   2   5   8        0.32        2.72      7.17 o 
   3   5   8      673.30      670.04     49.27 o 
   4   5   8       14.56        7.57      1.86 o 
   5   5   8       16.40       15.54      2.49 o 
   6   5   8       61.65       54.18      3.92 o 
   7   5   8        9.05        7.66      1.54 o 
   8   5   8        0.80        0.79      0.90 o 
   9   5   8       21.90       20.64      1.68 o 
 -11   6   8        4.59        4.68      1.12 o 
 -10   6   8       16.00       19.83      1.69 o 
  -9   6   8        1.65        2.13      1.06 o 
  -8   6   8      209.92      209.55      5.66 o 
  -7   6   8       75.98       64.39      7.49 o 
  -6   6   8      153.64      135.83      4.52 o 
  -5   6   8       73.19       69.58      3.19 o 
  -4   6   8      240.49      241.28      8.57 o 
  -3   6   8        6.79        5.21      4.09 o 
  -2   6   8       63.72       62.57      4.02 o 
  -1   6   8       71.55       76.19      6.82 o 
   0   6   8      184.79      174.53      6.14 o 
   1   6   8        0.08        4.65      5.73 o 
   2   6   8        0.15       -1.18      2.02 o 
   5   6   8      141.49      127.63      6.55 o 
   6   6   8       16.22       13.81      2.43 o 
   7   6   8        0.85        0.32      1.67 o 
   8   6   8        0.68        1.30      1.18 o 
 -10   7   8        0.88       -1.62      1.62 o 
  -9   7   8        3.05        2.08      1.58 o 
  -8   7   8       47.21       57.59      4.60 o 
  -7   7   8       20.03       17.40      2.53 o 
  -6   7   8      304.02      272.61      9.77 o 
  -5   7   8      136.82      120.47      6.87 o 
  -4   7   8      160.66      153.79      7.67 o 
  -3   7   8        1.32       -3.54     11.46 o 
  -2   7   8       65.20       60.69     12.04 o 
  -1   7   8      449.15      460.60      7.75 o 
   0   7   8        3.85        5.12      1.27 o 
   1   7   8     1774.07     1786.12     34.72 o 
   2   7   8      108.25      107.93      5.90 o 
   3   7   8       55.28       53.27      4.21 o 
   4   7   8       57.99       56.22      3.28 o 
   5   7   8       24.24       26.51      3.26 o 
   6   7   8       24.80       22.16      2.60 o 
   7   7   8       18.35       19.80      2.30 o 
   8   7   8       85.50       90.59      3.16 o 
 -10   8   8       76.44      120.45      4.30 o 
  -9   8   8       87.47       97.91      4.66 o 
  -8   8   8       54.19       52.11      3.97 o 
  -7   8   8       31.57       31.13      3.24 o 
  -6   8   8       39.50       28.12      3.33 o 
  -5   8   8       47.48       45.34      4.30 o 
  -4   8   8        6.91        4.58      1.88 o 
  -3   8   8       42.53       39.64      4.15 o 
  -2   8   8        0.30        0.06      1.38 o 
  -1   8   8       50.31       47.90      4.16 o 
   0   8   8      453.70      461.80      8.03 o 
   1   8   8      563.81      578.10      9.01 o 
   2   8   8       14.90       16.80      2.73 o 
   3   8   8       52.96       57.92      3.64 o 
   4   8   8      212.61      237.36      7.22 o 
   5   8   8      407.55      403.21     19.68 o 
   6   8   8        1.58        2.51      1.48 o 
   7   8   8      133.01      146.58      4.32 o 
  -9   9   8       18.62       24.19      2.02 o 
  -8   9   8      211.08      236.67      6.97 o 
  -7   9   8      119.55      121.72      5.33 o 
  -6   9   8        1.61        2.33      1.48 o 
  -5   9   8        0.04       -0.20      1.39 o 
  -4   9   8      479.99      449.20     12.53 o 
  -3   9   8       48.15       47.37      4.21 o 
  -2   9   8       88.41       93.40      5.77 o 
  -1   9   8       84.92       82.91      5.30 o 
   0   9   8        1.50        0.79      1.30 o 
   1   9   8      738.91      748.10     19.64 o 
   2   9   8      346.18      357.41     15.90 o 
   3   9   8       26.41       25.66      2.18 o 
   4   9   8      128.67      131.77      4.22 o 
   5   9   8       99.02       91.07      8.79 o 
  -8  10   8      110.93      130.45      4.02 o 
  -7  10   8      118.27      140.21      3.44 o 
  -6  10   8       45.19       52.79      3.56 o 
  -5  10   8        1.23        1.05      1.24 o 
  -4  10   8       43.13       40.28      3.61 o 
  -3  10   8        2.39        1.68      1.00 o 
  -2  10   8       45.07       44.18      2.87 o 
  -1  10   8       98.20       90.35      7.34 o 
   0  10   8       13.56       12.30      1.61 o 
   1  10   8      227.87      213.93      9.03 o 
   2  10   8       36.94       32.18      3.48 o 
   3  10   8       97.59       96.45      5.35 o 
   4  10   8        9.71        8.56      1.70 o 
  -6  11   8        1.07        0.52      0.64 o 
  -5  11   8        3.45        4.15      1.25 o 
  -4  11   8        0.61        1.16      1.07 o 
  -3  11   8       26.32       27.35      2.61 o 
  -2  11   8        9.27        9.13      1.30 o 
  -1  11   8       36.84       34.51      4.39 o 
   0  11   8       24.78       20.08      1.54 o 
   1  11   8       38.69       32.23      3.15 o 
   2  11   8        5.47        4.78      1.56 o 
   3  11   8       32.48       21.61      2.17 o 
  -4  12   8       11.17        9.62      1.12 o 
  -3  12   8       27.01       30.30      1.93 o 
  -2  12   8        0.82       -0.51      0.63 o 
   0  12   8       13.26       10.19      1.43 o 
 -13   1   9      106.51      108.92      3.61 o 
 -12   1   9       17.65       18.58      1.46 o 
 -11   1   9        5.39        5.50      1.19 o 
 -10   1   9        0.14        0.25      0.89 o 
  -9   1   9       19.51       18.85      1.88 o 
  -8   1   9      692.47      656.05      8.13 o 
  -7   1   9      136.55      160.32      4.37 o 
  -6   1   9     1381.31     1315.25     38.98 o 
  -5   1   9     1915.59     1802.45     42.99 o 
  -4   1   9      722.87      624.34     34.07 o 
  -3   1   9      131.23      111.18      9.90 o 
  -2   1   9      627.03      688.11     23.46 o 
  -1   1   9      600.93      657.45     22.37 o 
   0   1   9      918.17      866.86     25.48 o 
   1   1   9     2460.57     2563.21     53.26 o 
   2   1   9      545.11      592.20     16.30 o 
   3   1   9       28.48       44.99     10.76 o 
   4   1   9      307.46      305.25      5.94 o 
   5   1   9     3156.20     2966.00     20.56 o 
   6   1   9       28.22       26.98      2.22 o 
   7   1   9       49.89       55.15      2.99 o 
   8   1   9       71.07       64.38      2.90 o 
   9   1   9       47.02       41.80      2.11 o 
  10   1   9        0.10        2.25      0.97 o 
 -13   2   9      164.65      187.79      4.63 o 
 -12   2   9       12.98       12.11      1.80 o 
 -11   2   9       15.92       15.00      2.40 o 
 -10   2   9      308.22      322.36     10.82 o 
  -9   2   9       85.39       81.63      3.69 o 
  -8   2   9      161.58      153.52      4.84 o 
  -7   2   9      335.36      313.80      6.60 o 
  -6   2   9        8.04        9.99      3.70 o 
  -5   2   9        0.10       -1.41      6.26 o 
  -4   2   9      502.33      437.53     29.86 o 
  -3   2   9      851.48      814.26     38.77 o 
  -2   2   9      392.02      409.99     25.24 o 
  -1   2   9     2524.37     2499.51     86.67 o 
   0   2   9        5.47        6.72      2.09 o 
   1   2   9        6.14        4.33      2.04 o 
   2   2   9       10.42       16.61      5.65 o 
   3   2   9      153.07      127.81     17.36 o 
   4   2   9       72.34       64.99      4.53 o 
   5   2   9      377.62      357.94     11.84 o 
   6   2   9      106.12       94.26      3.75 o 
   7   2   9       22.08       20.03      2.71 o 
   8   2   9       19.13       18.38      1.63 o 
   9   2   9        2.00        3.32      1.02 o 
 -13   3   9       53.17       48.05      2.24 o 
 -12   3   9        0.44        1.76      1.21 o 
 -11   3   9       21.14       22.96      2.68 o 
 -10   3   9       69.73       63.05      4.54 o 
  -9   3   9       37.96       31.80      2.36 o 
  -8   3   9       24.03       25.89      2.23 o 
  -7   3   9       53.40       51.94      2.80 o 
  -6   3   9      201.76      214.63      7.08 o 
  -5   3   9      215.96      185.63     11.36 o 
  -4   3   9        0.07        9.26      5.99 o 
  -3   3   9      107.26      102.76     14.61 o 
  -2   3   9      664.31      636.85     35.31 o 
  -1   3   9      166.17      166.07     18.47 o 
   0   3   9        5.49        4.62      4.26 o 
   1   3   9      395.58      393.41     20.24 o 
   2   3   9      793.17      781.61     30.00 o 
   3   3   9       11.62        7.68      5.43 o 
   4   3   9      433.39      388.85      9.10 o 
   5   3   9       78.95       69.41      4.83 o 
   6   3   9      175.10      174.09      4.75 o 
   7   3   9       88.09       92.67      3.41 o 
   8   3   9        0.04        1.00      1.12 o 
   9   3   9       29.28       33.07      2.45 o 
 -12   4   9       53.49       59.05      3.10 o 
 -11   4   9       23.12       25.09      2.60 o 
 -10   4   9        7.28        5.82      1.36 o 
  -9   4   9        0.80       -0.12      1.20 o 
  -8   4   9      169.56      161.53      5.13 o 
  -7   4   9       64.14       67.46      3.35 o 
  -6   4   9      170.43      164.10      4.58 o 
  -5   4   9       12.97       21.85      3.50 o 
  -4   4   9       30.33       24.44      4.04 o 
  -3   4   9        3.27       13.06      5.70 o 
  -2   4   9     1562.26     1529.49     56.58 o 
  -1   4   9      283.64      289.82     25.27 o 
   0   4   9       81.72       78.32     13.86 o 
   1   4   9        6.33       13.70      4.34 o 
   2   4   9        1.39       -2.24      2.24 o 
   3   4   9       33.77       34.76      2.92 o 
   4   4   9      320.35      354.72     10.06 o 
   5   4   9       93.87       88.89      5.21 o 
   6   4   9      104.08      106.05      5.56 o 
   7   4   9        3.28        1.74      1.55 o 
   8   4   9        2.78        4.15      1.46 o 
   9   4   9       11.78       10.49      1.88 o 
 -12   5   9        0.04        1.58      0.85 o 
 -11   5   9        7.60        7.45      1.51 o 
 -10   5   9        1.27        1.23      0.90 o 
  -9   5   9       30.10       31.94      2.30 o 
  -8   5   9      131.27      123.18      4.46 o 
  -7   5   9      384.62      350.75      7.11 o 
  -6   5   9      232.32      211.09      5.69 o 
  -5   5   9       29.01       22.17      9.91 o 
  -4   5   9        0.23       -0.62      1.89 o 
  -3   5   9      311.48      313.53      8.71 o 
  -2   5   9      613.10      628.81     26.34 o 
  -1   5   9     2257.79     2343.52     88.70 o 
   0   5   9      371.48      372.64     20.24 o 
   1   5   9       60.39       70.96      9.11 o 
   2   5   9      138.55      166.41     10.57 o 
   3   5   9       23.43       29.84      3.12 o 
   4   5   9       97.01       93.66      5.30 o 
   5   5   9      210.40      185.85      7.02 o 
   6   5   9        5.83        5.47      1.70 o 
   7   5   9       25.76       26.74      1.83 o 
   8   5   9        1.11        3.86      0.92 o 
 -11   6   9       11.21        9.88      1.22 o 
 -10   6   9       10.61       10.86      1.33 o 
  -9   6   9       63.85       70.18      3.14 o 
  -8   6   9      266.68      278.62      6.59 o 
  -7   6   9      224.84      224.72      5.68 o 
  -6   6   9       11.41        6.65      1.37 o 
  -5   6   9      244.07      255.98      6.33 o 
  -4   6   9       12.19        9.79      3.61 o 
  -3   6   9       40.29       44.56      4.09 o 
  -2   6   9       64.27       59.80      4.04 o 
  -1   6   9       15.98       17.34      4.28 o 
   0   6   9      999.32     1011.54     10.74 o 
   1   6   9      964.75      987.26     16.16 o 
   2   6   9      107.60      104.55      5.48 o 
   3   6   9      133.51      129.60      4.21 o 
   4   6   9      501.74      473.60     24.48 o 
   5   6   9        1.14        2.80      1.66 o 
   6   6   9       39.42       39.90      3.50 o 
   7   6   9        6.38        5.92      1.69 o 
   8   6   9        8.17       12.40      1.51 o 
 -10   7   9        6.90        6.95      1.47 o 
  -9   7   9       35.95       41.66      2.17 o 
  -8   7   9        8.43        5.20      1.14 o 
  -7   7   9        1.38       -0.13      1.23 o 
  -6   7   9       12.28        7.74      2.11 o 
  -5   7   9       82.48       71.36      5.21 o 
  -4   7   9      240.95      232.86      9.52 o 
  -3   7   9       18.14       16.33      2.76 o 
  -2   7   9       50.29       45.66      4.15 o 
  -1   7   9        4.95        6.29      1.95 o 
   0   7   9     1774.03     1814.43     15.61 o 
   1   7   9       28.79       34.42      2.28 o 
   2   7   9       32.90       30.48      3.26 o 
   3   7   9       87.60       93.58      5.40 o 
   4   7   9       43.18       44.23      2.86 o 
   5   7   9       46.36       47.35      3.65 o 
   6   7   9       25.95       23.48      2.58 o 
   7   7   9        0.02        0.65      1.18 o 
  -9   8   9        4.58        0.41      1.27 o 
  -8   8   9       37.96       38.31      3.40 o 
  -7   8   9      527.74      571.55     12.31 o 
  -6   8   9        0.27       -1.54      1.59 o 
  -5   8   9       56.36       63.26      4.93 o 
  -4   8   9       90.00       79.17      5.53 o 
  -3   8   9        3.03        1.79      1.64 o 
  -2   8   9       53.47       48.20      4.23 o 
  -1   8   9      338.62      350.62     10.68 o 
   0   8   9      134.23      142.25      4.39 o 
   1   8   9        0.01        1.02      1.89 o 
   2   8   9        6.44        9.56      2.31 o 
   3   8   9      460.87      496.22     24.96 o 
   4   8   9        7.35        7.60      1.44 o 
   5   8   9        2.85        4.56      1.68 o 
   6   8   9        5.58        3.95      1.43 o 
   7   8   9       10.35       10.43      1.17 o 
  -9   9   9       50.63       58.59      2.82 o 
  -8   9   9      206.89      223.86      6.34 o 
  -7   9   9      253.25      284.11      7.78 o 
  -6   9   9       12.13        9.05      1.89 o 
  -5   9   9       14.25       15.24      2.37 o 
  -4   9   9      255.70      242.57      9.04 o 
  -3   9   9       63.15       62.16      4.72 o 
  -2   9   9       37.22       34.30      3.54 o 
  -1   9   9      420.29      425.34     11.19 o 
   0   9   9       11.41       12.44      2.20 o 
   1   9   9      156.47      161.49      8.38 o 
   2   9   9        9.47        9.98      2.12 o 
   3   9   9        8.83       11.51      1.54 o 
   4   9   9       25.44       28.77      1.94 o 
   5   9   9        0.19        1.96      1.21 o 
  -8  10   9       86.73       96.80      3.08 o 
  -7  10   9       84.02       88.96      2.54 o 
  -6  10   9       36.23       39.93      2.97 o 
  -5  10   9       24.64       22.79      2.54 o 
  -4  10   9       53.80       56.29      3.96 o 
  -3  10   9        0.56        0.16      0.95 o 
  -2  10   9      107.59       98.81      6.05 o 
  -1  10   9        5.52        3.81      1.11 o 
   0  10   9        0.17       -0.86      0.86 o 
   1  10   9        1.22       -0.90      1.55 o 
   2  10   9        0.16        0.22      1.27 o 
   3  10   9       28.95       32.92      2.89 o 
   4  10   9       36.45       27.62      2.22 o 
  -6  11   9       69.95       68.38      1.90 o 
  -5  11   9        2.87        4.45      1.17 o 
  -4  11   9       23.15       22.29      2.15 o 
  -3  11   9       47.94       62.85      3.46 o 
  -2  11   9        7.49        5.92      1.48 o 
  -1  11   9      188.58      175.48     14.18 o 
   0  11   9       13.53       12.12      2.07 o 
   1  11   9        4.56        3.55      1.31 o 
   2  11   9       93.47       80.17      3.92 o 
 -12   0  10      119.59      128.39      4.68 o 
 -11   0  10       46.93       47.63      3.50 o 
 -10   0  10       28.50       26.43      2.95 o 
  -9   0  10       62.06       51.34      4.00 o 
  -8   0  10       64.03       58.96      4.16 o 
  -7   0  10      202.04      195.91      9.87 o 
  -6   0  10      193.70      197.17     22.17 o 
  -5   0  10      680.13      569.68     35.72 o 
  -4   0  10      132.27      119.31     15.91 o 
  -3   0  10      633.12      492.70     30.43 o 
  -2   0  10        4.27        6.77      4.15 o 
  -1   0  10       33.55       36.07      8.50 o 
   0   0  10      170.04      141.17     11.19 o 
   1   0  10      331.15      330.52     17.64 o 
   2   0  10      140.67      114.40     10.89 o 
   3   0  10        5.79        5.95      1.23 o 
   4   0  10        3.13       -3.86     11.04 o 
   5   0  10     2233.43     2150.85     25.25 o 
   6   0  10      452.44      457.32     11.48 o 
   7   0  10      344.68      368.86      9.82 o 
   8   0  10      188.26      201.43      6.46 o 
   9   0  10       74.05       91.37      3.56 o 
 -13   1  10      113.22      116.01      3.31 o 
 -12   1  10       13.97       13.98      1.20 o 
 -11   1  10       15.29       12.39      1.35 o 
 -10   1  10      111.69      109.56      3.93 o 
  -9   1  10      367.60      369.72      7.35 o 
  -8   1  10       22.65       20.41      1.97 o 
  -7   1  10      584.22      557.54      8.35 o 
  -6   1  10      162.96      168.57     14.36 o 
  -5   1  10      286.99      249.71     16.59 o 
  -4   1  10       40.17       33.74      8.73 o 
  -3   1  10       37.42       31.30      5.70 o 
  -2   1  10        0.33        1.31      2.28 o 
  -1   1  10      429.73      435.77     19.63 o 
   0   1  10        0.54       -0.49      2.68 o 
   1   1  10       44.95       66.04      5.59 o 
   2   1  10      266.32      272.57     17.19 o 
   3   1  10        2.95        3.39      0.88 o 
   4   1  10        0.01        0.56      4.62 o 
   5   1  10      414.29      398.39      7.67 o 
   6   1  10      131.95      127.67      4.37 o 
   7   1  10      163.92      157.86      4.54 o 
   8   1  10       28.55       30.68      1.97 o 
   9   1  10        6.50        5.77      0.91 o 
 -12   2  10        1.19        0.63      1.06 o 
 -11   2  10       22.35       25.16      2.77 o 
 -10   2  10       91.24       90.18      5.39 o 
  -9   2  10       24.63       23.55      3.05 o 
  -8   2  10      262.39      228.38      5.94 o 
  -7   2  10        0.40       -0.67      3.03 o 
  -6   2  10       52.29       34.99      7.20 o 
  -5   2  10        8.10        8.15      3.63 o 
  -4   2  10        1.02        1.45      3.29 o 
  -3   2  10      489.79      469.35     31.27 o 
  -2   2  10       40.13       40.91      9.32 o 
  -1   2  10      658.56      635.73     23.97 o 
   0   2  10      447.85      475.91     42.75 o 
   1   2  10       20.76       21.19      3.97 o 
   2   2  10       97.59       99.13      4.71 o 
   3   2  10        1.75        0.96      0.75 o 
   4   2  10      161.79      164.38      4.96 o 
   5   2  10      216.79      201.30      8.59 o 
   6   2  10      187.91      185.24      5.06 o 
   7   2  10       49.73       45.00      2.44 o 
   8   2  10       23.03       23.84      1.74 o 
   9   2  10        3.16        6.50      1.38 o 
 -12   3  10        1.53        0.91      0.95 o 
 -11   3  10        8.35        9.77      1.89 o 
 -10   3  10       37.26       35.00      3.39 o 
  -9   3  10        4.36        3.06      1.89 o 
  -8   3  10       47.56       44.72      2.76 o 
  -7   3  10      233.01      215.97      5.71 o 
  -6   3  10        0.87       -4.82      4.82 o 
  -5   3  10       73.68       68.10      6.98 o 
  -4   3  10      186.67      179.94     20.41 o 
  -3   3  10      168.46      119.98     16.24 o 
  -2   3  10      364.29      377.26     28.65 o 
  -1   3  10      135.83      122.01     16.44 o 
   0   3  10       16.12       19.47      7.13 o 
   1   3  10        0.00        1.41      8.17 o 
   2   3  10      448.67      454.73     11.68 o 
   3   3  10      936.36      934.73     15.68 o 
   4   3  10       11.51        7.04      2.17 o 
   5   3  10       25.64       25.66      3.09 o 
   6   3  10        3.17        4.41      1.20 o 
   7   3  10        8.33        6.35      1.20 o 
   8   3  10      130.77      133.95      4.92 o 
   9   3  10      490.40      600.82      7.34 o 
 -12   4  10        8.16       10.06      1.47 o 
 -11   4  10       18.09       21.13      2.32 o 
 -10   4  10      136.62      143.41      6.30 o 
  -9   4  10        0.15       -0.30      1.04 o 
  -8   4  10        0.01       -0.92      1.11 o 
  -7   4  10       80.61       68.78      3.34 o 
  -6   4  10        7.11        5.95      1.13 o 
  -5   4  10      495.10      509.65     11.02 o 
  -4   4  10        2.88        4.99      2.77 o 
  -3   4  10       28.58       39.39      9.53 o 
  -2   4  10      180.30      169.85     20.34 o 
  -1   4  10      507.55      518.18     34.98 o 
   0   4  10      217.00      200.90     15.24 o 
   1   4  10      223.49      221.73      6.90 o 
   2   4  10      968.65      909.87     18.01 o 
   3   4  10       56.94       64.97      4.58 o 
   4   4  10      373.48      360.23     10.28 o 
   5   4  10       54.32       52.43      4.10 o 
   6   4  10      107.26      108.37      5.33 o 
   7   4  10      111.23      120.57      5.00 o 
   8   4  10        5.35        4.89      0.94 o 
 -11   5  10        7.92        8.57      1.46 o 
 -10   5  10        2.12        1.10      0.93 o 
  -9   5  10        9.99        7.12      1.24 o 
  -8   5  10       13.17       16.03      1.85 o 
  -7   5  10      421.16      390.53      8.73 o 
  -6   5  10      103.14       87.43      3.81 o 
  -5   5  10       12.50        8.21      1.91 o 
  -4   5  10      720.35      703.65     13.67 o 
  -3   5  10       32.41       29.97      3.37 o 
  -2   5  10       63.93       64.64      4.09 o 
  -1   5  10     2267.90     2309.04     30.02 o 
   0   5  10      137.34      137.15      5.64 o 
   1   5  10        0.06       -0.95      1.65 o 
   2   5  10     1319.88     1354.48     19.03 o 
   3   5  10      623.98      661.00     13.50 o 
   4   5  10      174.57      174.25      7.00 o 
   5   5  10       70.63       60.45      4.02 o 
   6   5  10       17.57       20.57      2.39 o 
   7   5  10       23.80       25.90      1.87 o 
   8   5  10       26.02       38.11      2.27 o 
 -11   6  10       21.84       17.48      1.51 o 
 -10   6  10        2.66        0.60      0.82 o 
  -9   6  10       18.84       21.73      1.77 o 
  -8   6  10      119.79      112.35      4.04 o 
  -7   6  10       79.39       71.02      3.26 o 
  -6   6  10        1.06        1.31      1.04 o 
  -5   6  10       39.05       32.52      2.45 o 
  -4   6  10        7.30        8.14      1.92 o 
  -3   6  10      851.99      799.86     16.88 o 
  -2   6  10     1611.71     1555.07     38.89 o 
  -1   6  10     1213.30     1223.85     38.67 o 
   0   6  10      138.28      131.60      5.22 o 
   1   6  10       39.05       35.42      1.85 o 
   2   6  10        0.91        0.87      3.14 o 
   3   6  10       82.89       88.06      6.27 o 
   4   6  10        0.37       -0.64      1.17 o 
   5   6  10      772.80      811.79     18.81 o 
   6   6  10       19.28       20.38      1.59 o 
   7   6  10        7.71        9.29      1.68 o 
 -10   7  10        0.00        0.37      1.09 o 
  -9   7  10        8.56       11.30      1.18 o 
  -8   7  10       11.22        7.57      1.18 o 
  -7   7  10       90.12       87.37      3.38 o 
  -6   7  10      587.98      534.16      8.69 o 
  -5   7  10      116.55      118.87      4.81 o 
  -4   7  10       76.94       80.29      5.68 o 
  -3   7  10       11.62       11.11      2.30 o 
  -2   7  10      296.83      277.26      9.83 o 
  -1   7  10      732.15      703.46     15.17 o 
   0   7  10     1005.67     1033.01     25.88 o 
   1   7  10        1.20        1.62      1.01 o 
   2   7  10      120.45      130.31      6.15 o 
   3   7  10       23.22       20.62      2.84 o 
   4   7  10        0.39       -0.14      1.08 o 
   5   7  10      114.44      124.59      5.52 o 
   6   7  10       96.64      111.37      4.46 o 
   7   7  10        0.00        0.78      0.94 o 
  -9   8  10        7.56        4.55      1.23 o 
  -8   8  10       81.59       86.90      4.45 o 
  -7   8  10       27.35       31.37      2.98 o 
  -6   8  10      100.01       88.87      5.34 o 
  -5   8  10       28.93       25.46      3.13 o 
  -4   8  10       25.81       25.33      3.25 o 
  -3   8  10       44.30       38.69      3.88 o 
  -2   8  10       33.47       33.87      3.59 o 
  -1   8  10       27.94       28.40      3.21 o 
   0   8  10      566.65      592.80      8.54 o 
   1   8  10      114.60      123.96      5.61 o 
   2   8  10        7.91        9.59      2.16 o 
   3   8  10       46.18       53.41      2.86 o 
   4   8  10        1.69        0.54      0.95 o 
   5   8  10       63.34       74.39      3.73 o 
   6   8  10       23.11       23.14      1.80 o 
  -8   9  10       49.31       51.61      2.86 o 
  -7   9  10        0.18        1.47      0.85 o 
  -6   9  10        4.66        3.08      1.31 o 
  -5   9  10       39.67       35.63      3.35 o 
  -4   9  10        4.69        5.93      1.82 o 
  -3   9  10       20.80       20.73      2.74 o 
  -2   9  10       30.98       27.62      3.08 o 
  -1   9  10        0.02        1.84      1.42 o 
   0   9  10       59.02       57.68      3.75 o 
   1   9  10       46.83       43.09      4.30 o 
   2   9  10       27.57       31.78      3.46 o 
   3   9  10        2.73        2.83      1.01 o 
   4   9  10       27.44       21.12      2.03 o 
  -7  10  10        4.87        6.06      0.77 o 
  -6  10  10       41.38       45.27      2.11 o 
  -5  10  10       31.59       37.72      2.97 o 
  -4  10  10        0.01        0.21      1.09 o 
  -3  10  10        0.17       -0.56      0.84 o 
  -2  10  10        0.20        1.62      0.91 o 
  -1  10  10       14.55       13.29      1.48 o 
   0  10  10        1.76        1.73      0.77 o 
   1  10  10        1.04        0.26      1.30 o 
   2  10  10       51.26       52.61      3.68 o 
   3  10  10      230.78      210.52      6.04 o 
  -5  11  10       20.28       18.75      1.61 o 
  -4  11  10        9.78        6.54      1.20 o 
  -3  11  10      134.13      163.41      4.83 o 
  -2  11  10        2.50        1.81      0.70 o 
  -1  11  10        4.68        3.60      0.75 o 
   0  11  10        0.39        2.22      1.18 o 
   1  11  10       29.56       22.88      2.09 o 
 -12   1  11       59.72       60.52      2.02 o 
 -11   1  11       26.38       29.74      1.85 o 
 -10   1  11        9.83       11.21      1.46 o 
  -9   1  11        8.87       10.05      1.50 o 
  -8   1  11      286.76      278.06      6.33 o 
  -7   1  11      445.36      423.51      7.80 o 
  -6   1  11      225.60      223.34      7.79 o 
  -5   1  11      410.30      371.91     21.17 o 
  -4   1  11      182.40      178.59     19.91 o 
  -3   1  11       22.99       22.27      4.97 o 
  -2   1  11       77.68       69.04      8.33 o 
  -1   1  11      661.77      646.85     30.45 o 
   0   1  11      152.00      167.52      9.16 o 
   1   1  11       30.01       35.38      2.18 o 
   2   1  11       38.79       32.94      1.91 o 
   3   1  11       45.20       53.84      2.09 o 
   4   1  11        2.46        3.69      1.38 o 
   5   1  11        1.21        1.75      1.33 o 
   6   1  11       99.86      100.51      3.76 o 
   7   1  11       83.82       77.93      3.03 o 
   8   1  11       21.72       27.09      1.61 o 
 -12   2  11       12.91        9.67      1.46 o 
 -11   2  11        7.11        7.21      1.71 o 
 -10   2  11       62.27       57.64      4.28 o 
  -9   2  11        1.36        0.00      1.44 o 
  -8   2  11       28.87       23.27      3.00 o 
  -7   2  11        6.49        9.56      2.14 o 
  -6   2  11      119.94      110.61      4.88 o 
  -5   2  11       12.92        9.02      1.96 o 
  -4   2  11     1108.91     1018.29     48.11 o 
  -3   2  11      112.71      109.24     16.14 o 
  -2   2  11       69.98       71.55     12.91 o 
  -1   2  11     1274.17     1334.05     37.33 o 
   0   2  11       36.49       34.38      4.92 o 
   1   2  11       57.96       66.22      3.03 o 
   2   2  11       79.42       77.84      3.11 o 
   3   2  11      114.37      135.74      3.24 o 
   4   2  11      172.28      165.56      7.13 o 
   5   2  11       67.29       64.12      3.09 o 
   6   2  11      184.32      177.84      4.70 o 
   7   2  11        0.26       -0.43      1.00 o 
   8   2  11        0.04        0.68      0.75 o 
 -12   3  11        2.18       -0.45      1.06 o 
 -11   3  11        1.51        2.03      1.16 o 
 -10   3  11        1.93        1.48      1.34 o 
  -9   3  11        0.32        1.32      1.07 o 
  -8   3  11       32.72       32.25      2.36 o 
  -7   3  11       26.65       22.48      3.09 o 
  -6   3  11      159.59      143.73      9.04 o 
  -5   3  11      337.71      320.31      8.25 o 
  -4   3  11      730.33      739.10     13.95 o 
  -3   3  11     5004.21     4890.49     84.62 o 
  -2   3  11     1145.32     1091.21     16.75 o 
  -1   3  11       89.83       86.27      3.88 o 
   0   3  11      238.80      244.97      5.83 o 
   1   3  11       66.69       67.43      3.13 o 
   2   3  11      450.06      419.83     11.18 o 
   3   3  11     4042.15     3945.94    122.71 o 
   4   3  11      459.31      421.65     11.40 o 
   5   3  11       77.86       76.16      4.89 o 
   6   3  11        2.91        4.19      1.79 o 
   7   3  11        5.60        4.30      1.54 o 
   8   3  11       28.31       29.64      2.16 o 
 -12   4  11       60.43      146.47      4.54 o 
 -11   4  11       13.11       14.40      1.90 o 
 -10   4  11       10.50       10.61      1.97 o 
  -9   4  11      265.72      251.71      5.98 o 
  -8   4  11       25.31       18.87      1.92 o 
  -7   4  11       59.84       47.78      2.23 o 
  -6   4  11      100.36       90.09      3.84 o 
  -5   4  11        4.51       -1.93     18.88 o 
  -4   4  11       53.45       48.93      3.60 o 
  -3   4  11       43.88       33.84      4.31 o 
  -2   4  11      575.09      528.34     12.09 o 
  -1   4  11       45.71       39.33      3.40 o 
   0   4  11      144.74      137.92      5.74 o 
   1   4  11       25.40       29.04      2.96 o 
   2   4  11        8.81        6.30      2.12 o 
   3   4  11      211.34      252.88      8.80 o 
   4   4  11       22.28       30.58      3.42 o 
   5   4  11       47.38       39.39      3.49 o 
   6   4  11        0.32       -0.19      1.44 o 
   7   4  11       68.12       81.60      3.70 o 
   8   4  11        7.95       13.94      1.48 o 
 -11   5  11        0.71        0.49      0.85 o 
 -10   5  11        0.07       -0.69      1.16 o 
  -9   5  11        8.72        9.18      1.35 o 
  -8   5  11       47.90       41.78      2.55 o 
  -7   5  11        1.23        1.45      0.84 o 
  -6   5  11        2.44        1.37      0.99 o 
  -5   5  11        2.56        1.13      1.27 o 
  -4   5  11      134.36      121.59      6.61 o 
  -3   5  11     1622.89     1632.62     32.31 o 
  -2   5  11     1206.43     1189.40     17.65 o 
  -1   5  11      202.47      202.32      7.49 o 
   0   5  11       66.26       57.55      4.26 o 
   1   5  11       12.95       16.84      1.83 o 
   2   5  11      299.68      291.71      9.05 o 
   3   5  11      610.84      616.90     13.06 o 
   4   5  11      114.86       97.32      5.22 o 
   5   5  11       87.63       89.29      4.58 o 
   6   5  11        3.44        1.87      1.61 o 
   7   5  11       26.01       30.50      2.96 o 
 -10   6  11       26.66       30.51      2.33 o 
  -9   6  11        5.02        5.13      1.05 o 
  -8   6  11        7.30        5.49      1.20 o 
  -7   6  11      121.60      132.33      3.58 o 
  -6   6  11       72.02       64.08      3.25 o 
  -5   6  11        0.24        0.37      1.03 o 
  -4   6  11       52.47       43.99      4.22 o 
  -3   6  11        0.92       -0.39      1.72 o 
  -2   6  11       35.96       32.92      3.64 o 
  -1   6  11       11.63       11.47      2.33 o 
   0   6  11      148.93      140.94      6.59 o 
   1   6  11     1031.94     1065.06     13.99 o 
   2   6  11      148.50      165.62      8.71 o 
   3   6  11       65.69       76.13      3.25 o 
   4   6  11       38.46       30.03      2.06 o 
   5   6  11       14.22       12.43      1.43 o 
   6   6  11        3.33        5.29      1.47 o 
   7   6  11       16.27       15.58      1.52 o 
  -9   7  11        3.40        4.83      1.20 o 
  -8   7  11       22.50       23.80      1.68 o 
  -7   7  11        6.09        8.06      1.02 o 
  -6   7  11       99.90       82.70      4.08 o 
  -5   7  11       54.48       42.18      3.44 o 
  -4   7  11        1.27        0.32      0.98 o 
  -3   7  11      121.40      111.31      6.39 o 
  -2   7  11       15.16       11.52      2.30 o 
  -1   7  11       50.76       54.12      4.29 o 
   0   7  11       51.78       51.12      3.45 o 
   1   7  11       84.38       90.65      4.73 o 
   2   7  11        2.08        0.93      1.77 o 
   3   7  11        0.19        1.20      1.40 o 
   4   7  11       19.98       19.24      2.48 o 
   5   7  11        0.40        2.51      1.31 o 
   6   7  11        1.96        2.60      1.10 o 
  -9   8  11       32.88       45.96      2.45 o 
  -8   8  11       74.20       77.63      3.74 o 
  -7   8  11       14.80       18.95      2.07 o 
  -6   8  11       28.99       31.29      3.15 o 
  -5   8  11       13.78       16.14      2.63 o 
  -4   8  11      283.77      274.27      9.59 o 
  -3   8  11        2.17        2.77      1.60 o 
  -2   8  11       14.44       13.21      2.33 o 
  -1   8  11       57.54       54.50      4.04 o 
   0   8  11       45.98       45.39      4.41 o 
   1   8  11      147.92      159.84      5.85 o 
   2   8  11       40.28       47.40      2.70 o 
   3   8  11        5.10        3.85      1.10 o 
   4   8  11       58.26       65.27      3.49 o 
   5   8  11        0.41        2.35      1.15 o 
  -8   9  11       30.52       32.16      1.94 o 
  -7   9  11        0.09       -0.06      1.51 o 
  -6   9  11       45.61       50.81      3.44 o 
  -5   9  11        3.53        5.21      1.65 o 
  -4   9  11       16.01       15.37      2.41 o 
  -3   9  11      209.13      218.25      7.78 o 
  -2   9  11        0.66       -0.31      1.29 o 
  -1   9  11        8.03        8.61      1.77 o 
   0   9  11        3.96        3.32      1.23 o 
   1   9  11       51.17       61.31      4.73 o 
   2   9  11       30.31       24.61      2.81 o 
   3   9  11       54.17       64.18      3.65 o 
  -6  10  11        0.05        0.19      0.59 o 
  -5  10  11       31.49       37.14      2.66 o 
  -4  10  11        1.33        1.88      1.16 o 
  -3  10  11       25.49       22.03      3.67 o 
  -2  10  11       65.40       67.46      6.93 o 
  -1  10  11        0.29       -0.58      1.11 o 
   0  10  11        1.41        0.88      1.26 o 
   1  10  11       10.37        7.03      1.61 o 
   2  10  11       57.74       63.78      3.38 o 
  -3  11  11      133.23      132.49      3.70 o 
  -1  11  11        0.07       -0.27      0.77 o 
 -12   0  12       30.94       30.16      1.89 o 
 -11   0  12       24.07       20.84      2.15 o 
 -10   0  12       89.43       88.04      4.71 o 
  -9   0  12      175.15      173.18      6.91 o 
  -8   0  12      524.45      491.63     11.97 o 
  -7   0  12        3.22        1.65      1.34 o 
  -5   0  12     2900.78     2971.96     29.08 o 
  -4   0  12      302.70      280.35      8.20 o 
  -3   0  12      126.18      130.56      4.81 o 
  -2   0  12      160.09      145.85      4.63 o 
  -1   0  12       41.41       38.75      2.51 o 
   0   0  12       86.28       94.20      4.92 o 
   1   0  12        6.82        3.22      1.12 o 
   2   0  12        4.63        1.60      1.34 o 
   3   0  12       95.98       82.37      3.64 o 
   4   0  12      191.60      195.65      7.63 o 
   5   0  12      630.89      677.08     13.54 o 
   6   0  12      396.70      437.32     10.04 o 
   7   0  12       16.42       15.46      1.96 o 
   8   0  12        6.31        5.57      1.12 o 
 -12   1  12        0.96        0.04      0.89 o 
 -11   1  12      109.18      112.80      3.17 o 
 -10   1  12       71.37       73.41      3.01 o 
  -9   1  12      222.90      227.44      5.54 o 
  -8   1  12        0.01       -1.18      1.18 o 
  -7   1  12       41.96       44.51      3.03 o 
  -6   1  12       21.18       25.74      1.98 o 
  -5   1  12      398.95      397.60     25.54 o 
  -4   1  12      255.13      240.34      4.65 o 
  -3   1  12        0.17        0.77      0.73 o 
  -2   1  12        0.24        0.08      0.94 o 
  -1   1  12      118.47      102.93      3.11 o 
   0   1  12       80.74       74.47      2.71 o 
   1   1  12      252.42      226.88      4.04 o 
   2   1  12       62.90       71.07      2.44 o 
   3   1  12       64.99       66.29      2.31 o 
   4   1  12        1.01        0.49      1.76 o 
   5   1  12       12.33       11.58      1.65 o 
   6   1  12        5.00        8.14      1.38 o 
   7   1  12       21.31       26.17      1.67 o 
   8   1  12       11.65       13.49      1.42 o 
 -12   2  12       14.84       16.07      1.61 o 
 -11   2  12        0.05       -0.95      1.26 o 
 -10   2  12      189.44      207.03      7.45 o 
  -9   2  12        0.56        0.34      1.56 o 
  -8   2  12       97.35       93.16      5.53 o 
  -7   2  12       26.59       23.98      3.07 o 
  -6   2  12       38.69       36.40      3.40 o 
  -5   2  12      144.39      124.07      5.56 o 
  -4   2  12       17.39       16.09      1.46 o 
  -3   2  12       98.59      108.80      4.07 o 
  -2   2  12       22.63       23.62      2.09 o 
  -1   2  12       98.28       91.31      3.83 o 
   0   2  12      332.87      332.34      6.97 o 
   1   2  12      151.03      149.67      3.43 o 
   2   2  12       42.41       42.08      1.91 o 
   3   2  12      554.54      587.87      8.99 o 
   4   2  12      277.60      295.87      9.32 o 
   5   2  12       19.00       16.67      1.74 o 
   6   2  12       58.67       57.35      2.58 o 
   7   2  12        1.31       -0.41      0.96 o 
   8   2  12        3.12        3.19      0.98 o 
 -12   3  12        7.36        6.65      1.08 o 
 -11   3  12        3.68        2.29      1.10 o 
 -10   3  12        0.33        0.92      1.19 o 
  -9   3  12      805.37      745.19     14.76 o 
  -8   3  12      172.43      143.85      6.84 o 
  -7   3  12       13.44       12.13      1.52 o 
  -6   3  12        1.72       -0.02      1.24 o 
  -5   3  12      151.26      154.31      7.05 o 
  -4   3  12       14.98       14.11      2.39 o 
  -3   3  12      606.38      511.54     12.16 o 
  -2   3  12      402.99      386.87      7.82 o 
  -1   3  12       58.22       58.42      3.63 o 
   0   3  12      195.98      201.38      7.56 o 
   1   3  12       18.85       13.48      3.63 o 
   2   3  12      126.57      110.60      6.88 o 
   3   3  12      138.53      167.99      8.94 o 
   4   3  12        8.17        8.85      2.25 o 
   5   3  12      121.91      116.40      5.72 o 
   6   3  12       49.18       51.11      3.57 o 
   7   3  12       21.25       19.67      1.93 o 
 -11   4  12       16.47       15.95      1.80 o 
 -10   4  12       31.58       33.47      2.93 o 
  -9   4  12        0.10        2.17      1.39 o 
  -8   4  12       12.59       14.66      2.40 o 
  -7   4  12      236.79      226.26      6.44 o 
  -6   4  12       15.15       13.90      1.72 o 
  -5   4  12        2.51        2.35      1.51 o 
  -4   4  12      236.34      226.98      8.80 o 
  -3   4  12      537.32      543.66     13.52 o 
  -2   4  12      351.28      315.52     10.24 o 
  -1   4  12      260.32      260.84      9.26 o 
   0   4  12       38.37       35.53      3.62 o 
   1   4  12       14.66       11.52      1.52 o 
   2   4  12        4.34        6.26      1.99 o 
   3   4  12      588.53      543.00      9.04 o 
   4   4  12      150.49      166.84      6.86 o 
   5   4  12        0.06       -1.77      1.77 o 
   6   4  12       11.83        7.09      1.53 o 
   7   4  12       30.92       25.60      1.97 o 
 -11   5  12        1.58        2.82      0.99 o 
 -10   5  12        0.24        0.36      1.00 o 
  -9   5  12      137.19      135.12      4.08 o 
  -8   5  12      209.43      180.57      4.82 o 
  -7   5  12       46.25       48.00      3.24 o 
  -6   5  12       52.94       49.13      2.88 o 
  -5   5  12        0.27        2.97      1.73 o 
  -4   5  12      135.59      124.31      6.70 o 
  -3   5  12       56.57       55.18      4.59 o 
  -2   5  12     1368.08     1322.67     21.06 o 
  -1   5  12     1027.81     1004.31     17.98 o 
   0   5  12      848.49      849.31     16.27 o 
   1   5  12      284.86      318.78      5.39 o 
   2   5  12      141.79      151.82      6.70 o 
   3   5  12      135.26      129.15      4.31 o 
   4   5  12       76.46       84.12      3.32 o 
   5   5  12       15.57       12.49      1.43 o 
   6   5  12      145.71      167.53      3.55 o 
   7   5  12       96.75      114.31      3.34 o 
 -10   6  12       10.93       12.03      1.49 o 
  -9   6  12        1.83        1.24      1.02 o 
  -8   6  12        8.24        5.97      2.07 o 
  -7   6  12       15.74       11.25      1.11 o 
  -6   6  12        4.04        1.47      0.94 o 
  -5   6  12      246.61      216.54      5.94 o 
  -4   6  12       85.86       88.86      5.84 o 
  -3   6  12      364.88      334.34     10.95 o 
  -2   6  12     1500.69     1466.46     22.13 o 
  -1   6  12      107.02      103.04      5.81 o 
   0   6  12      161.51      160.68      4.99 o 
   1   6  12      632.02      727.16     12.57 o 
   2   6  12      322.48      354.77      6.56 o 
   3   6  12       11.50       16.58      1.65 o 
   4   6  12       15.12       13.59      2.58 o 
   5   6  12      137.91      150.16      8.36 o 
   6   6  12        3.38        6.93      1.32 o 
  -9   7  12        1.24        1.69      0.61 o 
  -8   7  12        1.50        0.52      0.58 o 
  -7   7  12       23.02       20.21      1.30 o 
  -6   7  12       26.65       30.97      2.10 o 
  -5   7  12      163.42      161.45      4.80 o 
  -4   7  12        3.66        2.86      0.98 o 
  -3   7  12        2.37        3.87      1.76 o 
  -2   7  12      103.22       95.29      5.57 o 
  -1   7  12       29.18       26.06      2.02 o 
   0   7  12      432.53      443.70     10.97 o 
   1   7  12      515.07      594.20     11.00 o 
   2   7  12       55.97       62.08      3.84 o 
   3   7  12       12.59       13.88      2.43 o 
   4   7  12       19.56       24.19      2.32 o 
   5   7  12        0.11        2.52      1.23 o 
  -8   8  12       32.49       29.86      1.99 o 
  -7   8  12        4.89        5.62      0.97 o 
  -6   8  12       37.41       38.56      2.21 o 
  -5   8  12      155.12      155.67      6.63 o 
  -4   8  12       15.87       17.41      2.62 o 
  -3   8  12      172.83      167.32      7.12 o 
  -2   8  12       13.86       14.32      2.34 o 
  -1   8  12        0.53        0.16      1.25 o 
   0   8  12       37.68       31.47      2.82 o 
   1   8  12      210.85      241.49      6.30 o 
   2   8  12       25.11       24.56      2.09 o 
   3   8  12      173.79      170.44      3.89 o 
   4   8  12        6.59        8.42      1.29 o 
  -7   9  12       10.19        8.18      1.21 o 
  -6   9  12        4.17        3.43      0.76 o 
  -5   9  12        5.45        6.77      1.57 o 
  -4   9  12       10.02        6.97      1.72 o 
  -3   9  12        1.04        0.03      1.09 o 
  -2   9  12        2.81        2.49      1.28 o 
  -1   9  12       48.76       49.21      3.16 o 
   0   9  12        0.95        0.07      1.41 o 
   1   9  12       10.52       10.22      2.04 o 
   2   9  12        3.86        0.74      1.06 o 
  -5  10  12       21.14       23.20      1.88 o 
  -4  10  12        3.10        8.36      1.39 o 
  -3  10  12       23.14       28.70      3.80 o 
  -2  10  12       42.01       43.94      2.00 o 
  -1  10  12       30.29       23.83      1.36 o 
   0  10  12        4.09        1.65      1.07 o 
   1  10  12        7.08        6.70      1.33 o 
 -12   1  13        0.28       -0.83      0.83 o 
 -11   1  13       43.84       47.89      3.04 o 
 -10   1  13        0.24        0.54      0.78 o 
  -9   1  13        0.00        0.46      0.86 o 
  -8   1  13       26.67       23.39      1.81 o 
  -7   1  13      631.40      612.17     12.15 o 
  -6   1  13      232.83      240.12      5.86 o 
  -5   1  13     1256.92     1167.02     19.30 o 
  -4   1  13      144.14      148.31      3.92 o 
  -3   1  13        1.17        2.20      0.97 o 
  -2   1  13        1.14        1.12      0.89 o 
  -1   1  13       13.52       13.35      1.72 o 
   0   1  13       16.89       17.63      1.55 o 
   1   1  13       54.69       29.22      1.62 o 
   2   1  13       78.98       58.65      2.24 o 
   3   1  13       96.85       99.87      2.80 o 
   4   1  13       17.80       16.92      1.80 o 
   5   1  13       12.57       14.03      1.60 o 
   6   1  13       12.38        9.60      1.36 o 
   7   1  13      197.12      221.16      6.70 o 
 -12   2  13        0.46       -0.08      0.65 o 
 -11   2  13        0.87       -1.00      1.13 o 
 -10   2  13        0.02        0.82      1.34 o 
  -9   2  13       21.49       21.68      2.75 o 
  -8   2  13      104.86       98.56      5.60 o 
  -7   2  13      166.64      154.55      7.22 o 
  -6   2  13       69.86       62.75      4.49 o 
  -5   2  13      122.12      128.38      6.66 o 
  -4   2  13      463.11      448.06      6.91 o 
  -3   2  13        3.84        4.49      1.03 o 
  -2   2  13       44.53       47.33      2.49 o 
  -1   2  13      188.93      206.56      5.01 o 
   0   2  13        0.03       -0.02      0.79 o 
   1   2  13      120.20       86.13      3.22 o 
   2   2  13      145.68      140.53      6.40 o 
   3   2  13        0.49       -0.81      0.96 o 
   4   2  13       35.49       38.64      2.32 o 
   5   2  13      545.73      623.88      7.93 o 
   6   2  13       17.91       11.35      1.12 o 
   7   2  13      242.69      276.69      5.57 o 
 -11   3  13        1.26        0.93      0.97 o 
 -10   3  13       48.50       47.72      3.45 o 
  -9   3  13        9.33       11.99      2.36 o 
  -8   3  13       32.71       26.61      3.07 o 
  -7   3  13        9.84       11.24      1.82 o 
  -6   3  13       77.78       76.30      5.04 o 
  -5   3  13       31.07       28.84      3.27 o 
  -4   3  13      435.35      450.73      8.70 o 
  -3   3  13       65.84       70.93      5.25 o 
  -2   3  13      135.58      145.96      7.28 o 
  -1   3  13        2.50        2.44      1.59 o 
   0   3  13      108.82      110.32      6.19 o 
   1   3  13      289.84      258.55      5.32 o 
   2   3  13      124.40      104.49      4.23 o 
   3   3  13       34.75       30.90      2.32 o 
   4   3  13      139.81      150.79      6.44 o 
   5   3  13        8.39        9.83      2.04 o 
   6   3  13        8.34        6.73      1.45 o 
   7   3  13        0.34        0.35      0.58 o 
 -11   4  13        0.45        0.94      0.90 o 
 -10   4  13       16.67       16.73      2.06 o 
  -9   4  13        0.35        1.32      1.39 o 
  -8   4  13        0.00       -0.40      1.41 o 
  -7   4  13       58.37       54.37      2.94 o 
  -6   4  13      127.81      123.97      4.57 o 
  -5   4  13       19.43       14.72      2.58 o 
  -4   4  13       27.87       25.69      3.26 o 
  -3   4  13      957.83      946.56     18.26 o 
  -2   4  13      100.26       93.41      5.87 o 
  -1   4  13      480.42      471.61     12.75 o 
   0   4  13       99.65      102.91      5.92 o 
   1   4  13        8.99       10.78      1.59 o 
   2   4  13        7.40        5.41      1.33 o 
   3   4  13      249.55      253.99      5.95 o 
   4   4  13      226.50      225.39      7.44 o 
   5   4  13       81.89       82.28      4.03 o 
   6   4  13        8.05        8.36      1.43 o 
 -10   5  13        1.13        2.52      1.09 o 
  -9   5  13        2.14        1.24      1.24 o 
  -8   5  13       64.03       54.17      3.82 o 
  -7   5  13       22.27       26.18      2.00 o 
  -6   5  13       69.66       73.69      3.48 o 
  -5   5  13       83.80       82.69      5.46 o 
  -4   5  13      233.98      221.46      8.95 o 
  -3   5  13       42.61       36.70      3.86 o 
  -2   5  13        2.88        2.04      1.52 o 
  -1   5  13      299.30      303.08     10.12 o 
   0   5  13       12.54       11.12      1.60 o 
   1   5  13     1592.08     1722.64     15.25 o 
   2   5  13      201.81      226.16      4.50 o 
   3   5  13       49.53       50.74      2.10 o 
   4   5  13        7.55        7.04      1.23 o 
   5   5  13       26.96       29.01      1.64 o 
   6   5  13       16.97       16.57      1.50 o 
 -10   6  13        2.83        4.97      0.93 o 
  -9   6  13        1.05        1.21      0.97 o 
  -8   6  13        0.17        1.63      1.10 o 
  -7   6  13       20.36       23.08      1.81 o 
  -6   6  13      143.77      141.81      4.52 o 
  -5   6  13       18.10       16.35      2.05 o 
  -4   6  13       16.76       18.09      2.78 o 
  -3   6  13        5.21        5.43      1.88 o 
  -2   6  13       15.86       16.70      2.72 o 
  -1   6  13       31.36       32.90      3.45 o 
   0   6  13      291.84      309.42     11.94 o 
   1   6  13      534.51      607.57     12.07 o 
   2   6  13       33.40       32.18      2.04 o 
   3   6  13       29.46       37.80      2.00 o 
   4   6  13        8.12        8.53      1.09 o 
   5   6  13        1.44        4.25      1.14 o 
  -8   7  13        7.31        5.30      1.07 o 
  -7   7  13        0.89        0.17      0.94 o 
  -6   7  13       33.68       28.89      2.70 o 
  -5   7  13       60.11       49.43      2.61 o 
  -4   7  13        2.20        2.29      0.99 o 
  -3   7  13       89.19       81.23      5.12 o 
  -2   7  13      319.98      300.82      9.47 o 
  -1   7  13       14.62       12.44      1.42 o 
   0   7  13       10.92       14.47      1.81 o 
   1   7  13      113.67      117.91      4.64 o 
   2   7  13       12.29       11.23      1.25 o 
   3   7  13        3.80        2.78      1.02 o 
   4   7  13       69.55       91.46      3.30 o 
  -7   8  13        0.91        2.31      1.11 o 
  -6   8  13        2.78        4.16      1.45 o 
  -5   8  13        0.86       -0.17      1.23 o 
  -4   8  13       91.93       85.76      4.84 o 
  -3   8  13      167.45      166.42      6.63 o 
  -2   8  13      145.43      151.53      6.19 o 
  -1   8  13        8.16        7.63      1.56 o 
   0   8  13        1.54        1.25      1.05 o 
   2   8  13        2.09        1.69      0.79 o 
  -6   9  13        2.03        1.75      0.92 o 
  -5   9  13       43.51       46.81      2.97 o 
  -4   9  13       29.46       42.38      2.99 o 
  -3   9  13       35.48       37.23      2.82 o 
  -2   9  13       33.24       40.72      2.79 o 
  -1   9  13        1.07        1.69      0.75 o 
   0   9  13       31.18       34.35      3.05 o 
   1   9  13       57.16       57.07      2.63 o 
  -2  10  13       21.81       23.86      1.90 o 
  -1  10  13        8.12        7.85      0.82 o 
 -11   0  14       18.93       14.37      1.41 o 
 -10   0  14        0.02        0.17      0.93 o 
  -9   0  14       66.76       63.17      3.88 o 
  -8   0  14        8.70        4.72      1.27 o 
  -7   0  14      113.86       96.58      5.36 o 
  -6   0  14      171.80      149.38      6.79 o 
  -5   0  14     1615.41     1553.33     20.72 o 
  -4   0  14        4.46        1.98      1.61 o 
  -3   0  14       58.24       46.42      4.07 o 
  -2   0  14      183.44      168.64      7.77 o 
  -1   0  14       96.67       92.97      5.91 o 
   0   0  14      102.96       82.10      3.77 o 
   1   0  14      352.45      318.25      7.15 o 
   2   0  14      117.14      125.18      4.44 o 
   3   0  14      224.51      278.84      6.27 o 
   4   0  14        0.13       -1.63      1.69 o 
   5   0  14        0.46        0.34      1.26 o 
   6   0  14      183.67      193.07      4.85 o 
 -11   1  14        0.01        1.69      0.97 o 
 -10   1  14      109.38      109.79      4.70 o 
  -9   1  14      146.14      146.86      4.02 o 
  -8   1  14        2.13       -1.16      1.16 o 
  -7   1  14        2.58        0.95      0.98 o 
  -6   1  14       43.38       43.89      3.55 o 
  -5   1  14      557.80      519.74     11.08 o 
  -4   1  14      358.66      329.47      6.00 o 
  -3   1  14       46.21       39.44      2.22 o 
  -2   1  14       42.63       38.87      2.27 o 
  -1   1  14       20.03       21.86      2.17 o 
   0   1  14       14.62       15.17      1.27 o 
   1   1  14       91.96       79.02      2.56 o 
   2   1  14      374.70      355.26      5.18 o 
   3   1  14        5.83        6.26      1.08 o 
   4   1  14       15.75       14.27      1.55 o 
   5   1  14        7.89       10.59      1.30 o 
   6   1  14       52.63       51.91      1.73 o 
 -11   2  14       37.22       32.28      2.26 o 
 -10   2  14      265.18      284.51      7.55 o 
  -9   2  14       39.20       37.72      3.18 o 
  -8   2  14       14.31       13.86      2.33 o 
  -7   2  14      174.66      176.79      9.90 o 
  -6   2  14        0.16       -1.51      1.55 o 
  -5   2  14      317.38      322.19      7.37 o 
  -4   2  14      593.52      583.25      9.90 o 
  -3   2  14        2.38        2.36      0.98 o 
  -2   2  14      132.82      117.93      3.87 o 
  -1   2  14      111.86      103.90      3.65 o 
   0   2  14        1.32        0.37      0.91 o 
   1   2  14      309.38      269.32      6.61 o 
   2   2  14       20.46       28.14      2.31 o 
   3   2  14      145.30      173.53      3.79 o 
   4   2  14      308.15      343.37      5.81 o 
   5   2  14        0.05        1.51      1.42 o 
   6   2  14        2.16        2.22      1.05 o 
 -11   3  14       27.43       25.94      1.89 o 
 -10   3  14       46.53       41.94      2.99 o 
  -9   3  14       55.04       58.01      3.87 o 
  -8   3  14        4.65        2.85      1.44 o 
  -7   3  14       40.89       43.15      2.61 o 
  -6   3  14      259.42      248.80     16.93 o 
  -5   3  14      216.59      215.17      5.82 o 
  -4   3  14      848.73      878.67     12.29 o 
  -3   3  14     1239.93     1256.19     15.10 o 
  -2   3  14       46.50       47.65      3.17 o 
  -1   3  14      260.60      243.34      6.72 o 
   0   3  14       78.69       71.08      2.93 o 
   1   3  14       30.89       26.64      2.27 o 
   2   3  14       97.99       87.26      3.76 o 
   3   3  14       76.00       67.76      3.10 o 
   4   3  14        0.55        2.61      1.61 o 
   5   3  14      118.78      119.28      4.55 o 
   6   3  14       26.38       25.17      1.24 o 
 -11   4  14        5.68        5.34      0.97 o 
 -10   4  14       40.78       45.93      2.90 o 
  -9   4  14        1.27        1.77      1.29 o 
  -8   4  14       96.81      103.44      5.23 o 
  -7   4  14       31.82       31.42      2.22 o 
  -6   4  14        5.13        3.01      1.44 o 
  -5   4  14        9.39        7.96      1.30 o 
  -4   4  14      112.20      118.28      4.59 o 
  -3   4  14      129.43      139.81      7.22 o 
  -2   4  14        3.30        6.88      2.29 o 
  -1   4  14      117.79      130.37      6.78 o 
   0   4  14       78.95       74.19      2.90 o 
   1   4  14        5.74        5.14      1.42 o 
   2   4  14        3.71        1.48      1.23 o 
   3   4  14        0.67        1.57      0.78 o 
   4   4  14        0.80        0.18      0.95 o 
   5   4  14      167.87      178.46      7.62 o 
 -10   5  14       14.93       10.76      1.44 o 
  -9   5  14        9.61       11.12      1.66 o 
  -8   5  14        0.17       -0.37      1.13 o 
  -7   5  14       12.00       10.23      1.35 o 
  -6   5  14        1.32        0.34      0.97 o 
  -5   5  14      191.74      209.74      5.63 o 
  -4   5  14        9.08        7.75      2.13 o 
  -3   5  14       27.45       27.70      3.33 o 
  -2   5  14        8.27        9.19      2.26 o 
  -1   5  14        2.81        4.67      1.82 o 
   0   5  14       12.81       13.25      1.68 o 
   1   5  14      317.04      348.55      7.43 o 
   2   5  14      103.62      119.14      3.23 o 
   3   5  14       21.56       26.69      1.43 o 
   4   5  14        0.59        1.10      0.81 o 
   5   5  14       21.58       28.32      1.78 o 
  -9   6  14       19.39       23.37      1.85 o 
  -8   6  14        0.48        1.37      1.04 o 
  -7   6  14       10.84       11.97      1.31 o 
  -6   6  14        5.29        5.31      1.15 o 
  -5   6  14       10.15       10.10      1.09 o 
  -4   6  14        3.33        2.34      1.57 o 
  -3   6  14      134.96      144.64      6.92 o 
  -2   6  14      206.45      206.41      8.02 o 
  -1   6  14        3.87        3.32      1.16 o 
   0   6  14        5.19        4.75      1.17 o 
   1   6  14      126.86      145.06      5.86 o 
   2   6  14       31.60       33.32      2.26 o 
   3   6  14       30.38       27.49      1.89 o 
   4   6  14        2.76        2.83      1.03 o 
  -8   7  14       41.34       43.69      2.04 o 
  -7   7  14        6.12        5.35      0.87 o 
  -6   7  14        0.02       -0.20      0.77 o 
  -5   7  14       33.02       29.61      1.98 o 
  -4   7  14        9.17       10.96      1.35 o 
  -3   7  14       23.39       23.33      2.81 o 
  -2   7  14       14.14       12.37      2.30 o 
  -1   7  14      307.52      369.99     34.03 o 
   0   7  14       41.69       53.10      5.85 o 
   1   7  14        1.77        2.77      0.89 o 
   2   7  14      101.89       95.21     10.56 o 
  -6   8  14        5.68        3.89      1.23 o 
  -5   8  14        0.48        0.41      1.19 o 
  -4   8  14      294.56      338.95     11.14 o 
  -3   8  14        3.19        3.20      1.40 o 
  -2   8  14        9.45       12.24      1.93 o 
  -1   8  14       57.87       55.46      3.08 o 
   0   8  14       26.95       31.31      2.70 o 
   1   8  14      154.59      178.41      3.98 o 
  -5   9  14        0.02        1.41      0.85 o 
  -4   9  14      270.45      357.71      7.12 o 
  -3   9  14        4.12        2.57      0.63 o 
  -2   9  14       89.85      100.31      4.35 o 
  -1   9  14      161.37      182.32      7.69 o 
   0   9  14        7.08        6.59      0.98 o 
 -10   1  15       16.32       17.03      1.81 o 
  -9   1  15       86.66       89.68      4.36 o 
  -8   1  15        2.56        2.43      0.86 o 
  -7   1  15      395.71      365.21      7.54 o 
  -6   1  15      820.56      786.08     21.00 o 
  -5   1  15       98.32       91.45      5.15 o 
  -4   1  15      365.66      358.45      7.60 o 
  -3   1  15      138.29      123.13      4.70 o 
  -2   1  15        0.94        0.83      1.08 o 
  -1   1  15      476.57      438.82      6.86 o 
   0   1  15      350.07      305.03      4.87 o 
   1   1  15       11.04       15.68      1.26 o 
   2   1  15       12.84       14.29      1.33 o 
   3   1  15        7.29        4.26      0.87 o 
   4   1  15        0.16        0.51      0.88 o 
   5   1  15      117.67      159.12      5.48 o 
 -10   2  15       10.03       11.52      1.61 o 
  -9   2  15       37.48       38.73      2.99 o 
  -8   2  15        9.54        9.81      1.84 o 
  -7   2  15      133.80      127.30      6.21 o 
  -6   2  15       55.50       53.04      3.37 o 
  -5   2  15      571.81      604.22      9.56 o 
  -4   2  15       20.66       21.93      2.21 o 
  -3   2  15      476.88      481.50      9.27 o 
  -2   2  15        0.37        1.49      1.14 o 
  -1   2  15        5.56        4.69      1.92 o 
   0   2  15        0.83       -0.13      1.18 o 
   1   2  15      291.15      295.92      6.71 o 
   2   2  15       22.02       19.15      1.94 o 
   3   2  15      134.97      137.22      3.99 o 
   4   2  15       26.78       26.03      2.51 o 
   5   2  15      249.64      287.22      5.97 o 
 -10   3  15        0.06        0.73      0.91 o 
  -9   3  15       16.08       21.16      2.27 o 
  -8   3  15       47.55       48.54      3.57 o 
  -7   3  15        4.39        2.24      1.00 o 
  -6   3  15       51.71       61.31      3.35 o 
  -5   3  15      145.20      148.82      4.77 o 
  -4   3  15       75.52       75.69      3.71 o 
  -3   3  15       72.67       80.17      4.85 o 
  -2   3  15       10.98       13.91      1.84 o 
  -1   3  15        2.92        3.07      1.14 o 
   0   3  15        0.23       -0.48      1.26 o 
   1   3  15       46.46       51.57      3.12 o 
   2   3  15        6.88        2.60      1.06 o 
   3   3  15       16.32       16.83      1.58 o 
   4   3  15       63.27       67.25      3.32 o 
   5   3  15        0.00        0.32      0.93 o 
 -10   4  15       14.88       14.60      1.52 o 
  -9   4  15       48.64       54.52      3.18 o 
  -8   4  15        7.58        5.61      1.52 o 
  -7   4  15        1.72        2.44      1.19 o 
  -6   4  15        0.39        0.11      0.94 o 
  -5   4  15       13.55       12.72      1.57 o 
  -4   4  15        9.46       10.85      1.61 o 
  -3   4  15       38.92       40.06      2.79 o 
  -2   4  15      347.60      353.55      7.88 o 
  -1   4  15       13.15       12.03      1.36 o 
   0   4  15      629.86      658.90      9.79 o 
   1   4  15       14.13       18.75      1.88 o 
   2   4  15      130.78      148.28      4.19 o 
   3   4  15      350.81      383.32      5.85 o 
   4   4  15       20.71       27.37      1.40 o 
  -9   5  15        0.01       -0.59      0.85 o 
  -8   5  15       30.75       32.87      2.58 o 
  -7   5  15       78.21       90.74      3.95 o 
  -6   5  15        0.86        0.71      0.95 o 
  -5   5  15       39.71       42.68      2.07 o 
  -4   5  15       36.45       33.31      2.43 o 
  -3   5  15       37.28       40.08      2.70 o 
  -2   5  15      104.39      108.90      4.26 o 
  -1   5  15       48.64       45.77      2.20 o 
   0   5  15       50.89       55.66      2.84 o 
   1   5  15       26.21       32.14      2.13 o 
   2   5  15        0.12        1.31      0.84 o 
   3   5  15        0.01        0.23      0.78 o 
   4   5  15       38.52       33.95      1.81 o 
  -8   6  15        3.43        3.12      0.96 o 
  -7   6  15        5.17        7.11      0.98 o 
  -6   6  15        1.02        1.05      0.84 o 
  -5   6  15       12.45        9.44      1.35 o 
  -4   6  15      154.05      159.53      4.70 o 
  -3   6  15        3.30        1.65      1.03 o 
  -2   6  15       22.11       24.39      1.62 o 
  -1   6  15       14.79       14.36      1.26 o 
   0   6  15        9.36       13.14      1.51 o 
   1   6  15       11.03       12.32      1.34 o 
   2   6  15        0.01        1.03      0.88 o 
  -7   7  15        7.43        6.22      0.72 o 
  -6   7  15       51.57       60.91      2.28 o 
  -5   7  15       21.77       23.14      1.59 o 
  -4   7  15        0.16       -0.12      0.62 o 
  -3   7  15        0.16        1.07      0.68 o 
  -2   7  15        0.03        0.05      0.77 o 
  -1   7  15      312.98      327.58     13.99 o 
   0   7  15        0.40        2.04      1.61 o 
   1   7  15        1.11        3.04      0.81 o 
  -6   8  15       67.50       74.56      2.90 o 
  -5   8  15      124.84      161.26      4.95 o 
  -4   8  15       12.58        9.69      0.93 o 
  -3   8  15       60.63       63.61      2.28 o 
  -2   8  15       73.10       83.64      2.55 o 
  -1   8  15      209.69      230.17      5.99 o 
   0   8  15      130.77      166.64      8.89 o 
  -9   0  16        9.25        7.39      1.19 o 
  -8   0  16       37.96       32.35      2.54 o 
  -7   0  16      969.52      902.76     13.95 o 
  -6   0  16     1624.11     1509.20     19.27 o 
  -5   0  16      174.40      174.27      6.95 o 
  -4   0  16      132.94      127.66      6.40 o 
  -3   0  16      321.46      323.87     10.56 o 
  -2   0  16        3.16        2.00      1.50 o 
  -1   0  16      923.44      844.59     11.10 o 
   0   0  16      253.34      226.95      5.71 o 
   1   0  16       97.87      107.46      3.82 o 
   2   0  16      183.94      220.72      6.69 o 
   3   0  16       24.02       20.74      2.13 o 
   4   0  16       54.27       42.85      2.29 o 
 -10   1  16       29.79       32.54      1.92 o 
  -9   1  16        0.40        1.11      0.99 o 
  -8   1  16       56.48       54.41      3.46 o 
  -7   1  16       88.73       78.81      4.52 o 
  -6   1  16        1.08        2.10      1.51 o 
  -5   1  16       91.88       88.02      3.53 o 
  -4   1  16        3.49        4.13      1.82 o 
  -3   1  16       18.29       17.36      2.52 o 
  -2   1  16       25.43       24.12      1.70 o 
  -1   1  16       44.93       40.50      1.81 o 
   0   1  16        0.10        0.04      0.79 o 
   1   1  16      133.59      142.40      3.42 o 
   2   1  16       12.85        8.76      1.00 o 
   3   1  16       17.97       19.71      1.42 o 
   4   1  16        5.05        5.32      1.32 o 
 -10   2  16        2.94        3.36      0.93 o 
  -9   2  16        2.22        3.52      1.21 o 
  -8   2  16      102.25       97.34      4.63 o 
  -7   2  16      240.67      231.20      7.60 o 
  -6   2  16        2.87        2.99      1.57 o 
  -5   2  16       36.62       40.83      3.44 o 
  -4   2  16        1.23        2.48      1.61 o 
  -3   2  16       47.69       55.07      4.44 o 
  -2   2  16      156.79      172.49      7.78 o 
  -1   2  16      157.35      139.14      4.80 o 
   0   2  16        7.02       10.81      1.54 o 
   1   2  16      143.25      168.07      4.74 o 
   2   2  16       76.29       86.76      3.18 o 
   3   2  16       89.88       93.67      4.18 o 
   4   2  16        1.91        0.91      1.04 o 
 -10   3  16        1.33       -0.37      0.76 o 
  -9   3  16       26.39       27.04      2.19 o 
  -8   3  16        0.41        2.10      1.21 o 
  -7   3  16       21.13       20.37      2.43 o 
  -6   3  16       35.81       32.83      3.26 o 
  -5   3  16       73.76       72.50      3.25 o 
  -4   3  16        0.12        1.18      1.13 o 
  -3   3  16       36.94       38.58      2.67 o 
  -2   3  16       41.72       41.42      3.88 o 
  -1   3  16       16.13       13.95      1.85 o 
   0   3  16       84.54       81.66      3.46 o 
   1   3  16       12.98       12.62      1.56 o 
   2   3  16       27.70       34.06      2.04 o 
   3   3  16       72.74       77.50      3.60 o 
   4   3  16      106.90      110.65      3.40 o 
  -9   4  16        2.51        1.23      0.95 o 
  -8   4  16        5.58        5.11      1.36 o 
  -7   4  16       23.75       19.85      2.24 o 
  -6   4  16        1.96        2.95      1.02 o 
  -5   4  16        1.71        1.83      0.97 o 
  -4   4  16       50.13       49.36      2.81 o 
  -3   4  16        7.02        6.84      1.40 o 
  -2   4  16       38.85       37.87      2.55 o 
  -1   4  16       81.65      100.20      3.76 o 
   0   4  16       47.61       49.07      2.60 o 
   1   4  16        4.60        3.82      1.08 o 
   2   4  16        1.85        1.53      0.83 o 
   3   4  16        0.01        1.81      1.02 o 
  -8   5  16       25.42       22.64      2.00 o 
  -7   5  16        4.45        4.23      1.22 o 
  -6   5  16       40.52       43.68      2.31 o 
  -5   5  16        0.31        0.47      0.69 o 
  -4   5  16       13.08       12.35      1.49 o 
  -3   5  16        2.82        3.93      1.28 o 
  -2   5  16       14.88       14.87      1.33 o 
  -1   5  16        7.97        8.97      1.39 o 
   0   5  16       30.26       40.21      4.25 o 
   1   5  16        1.32        2.02      0.91 o 
   2   5  16       40.82       46.63      1.82 o 
  -7   6  16       37.85       42.91      2.36 o 
  -6   6  16       37.80       43.48      1.98 o 
  -5   6  16        0.46        0.57      0.78 o 
  -4   6  16        3.26        3.12      0.79 o 
  -3   6  16        4.98        4.22      0.81 o 
  -2   6  16        0.01       -0.48      0.70 o 
  -1   6  16       49.70       62.51      3.40 o 
   0   6  16        6.41        9.30      1.43 o 
   1   6  16        1.28        0.72      0.68 o 
  -6   7  16       56.58       84.41      3.22 o 
  -5   7  16        2.95       -0.65      0.65 o 
  -4   7  16        0.40       -0.62      0.62 o 
  -3   7  16        5.12        5.66      0.62 o 
  -2   7  16        1.09        2.10      0.71 o 
  -1   7  16      264.66      309.49      6.99 o 
   0   7  16      284.50      304.96     31.83 o 
  -9   1  17        0.16       -0.99      0.99 o 
  -8   1  17      133.93      142.43      4.67 o 
  -7   1  17       33.55       33.83      2.70 o 
  -6   1  17      272.52      259.77      7.67 o 
  -5   1  17        6.41        5.43      1.11 o 
  -4   1  17       19.20       19.74      2.60 o 
  -3   1  17       32.32       36.42      2.18 o 
  -2   1  17      109.23      106.39      2.94 o 
  -1   1  17        0.36        0.28      0.80 o 
   0   1  17       21.46       17.30      1.30 o 
   1   1  17        4.72        5.91      0.86 o 
   2   1  17        1.39        3.20      1.26 o 
   3   1  17       27.30       21.42      1.67 o 
  -9   2  17       22.62       19.73      1.59 o 
  -8   2  17       26.00       25.75      2.18 o 
  -7   2  17       12.99       12.88      1.86 o 
  -6   2  17        1.42       -1.09      1.46 o 
  -5   2  17        0.05        1.19      1.12 o 
  -4   2  17      160.94      171.77      6.90 o 
  -3   2  17      285.15      310.01      9.63 o 
  -2   2  17      115.28      131.37      4.79 o 
  -1   2  17        0.01        1.08      1.04 o 
   0   2  17       67.17       84.61      3.26 o 
   1   2  17       16.21       16.59      1.53 o 
   2   2  17       54.59       53.60      2.95 o 
   3   2  17       10.73        9.38      1.32 o 
  -9   3  17       36.98       29.23      1.82 o 
  -8   3  17      162.70      170.65      5.12 o 
  -7   3  17       27.03       22.06      2.22 o 
  -6   3  17        0.29        0.35      1.18 o 
  -5   3  17        1.22        0.77      0.83 o 
  -4   3  17        1.47        2.50      1.39 o 
  -3   3  17      193.65      206.38      7.63 o 
  -2   3  17        7.28        5.59      1.29 o 
  -1   3  17       97.92      116.55      3.84 o 
   0   3  17       49.72       60.34      2.69 o 
   1   3  17       28.64       42.71      2.10 o 
   2   3  17       13.24       13.38      1.58 o 
   3   3  17       69.65       87.49      2.76 o 
  -8   4  17       32.32       29.02      2.08 o 
  -7   4  17        8.12        6.85      1.38 o 
  -6   4  17       24.60       21.94      2.22 o 
  -5   4  17      104.23       98.71      4.75 o 
  -4   4  17        0.81        0.26      1.16 o 
  -3   4  17       12.27       11.53      1.64 o 
  -2   4  17      120.97      130.35      3.94 o 
  -1   4  17       44.65       49.73      2.42 o 
   0   4  17      187.81      199.18      4.38 o 
   1   4  17       11.82       14.29      1.24 o 
   2   4  17        3.81        8.56      1.18 o 
  -7   5  17       50.38       48.93      2.65 o 
  -6   5  17        2.96        4.58      1.24 o 
  -5   5  17        5.33        4.51      1.28 o 
  -4   5  17        5.18        3.85      0.85 o 
  -3   5  17        0.13        0.04      0.86 o 
  -2   5  17      128.19      137.93      3.69 o 
  -1   5  17        8.11       12.78      1.30 o 
   0   5  17        0.01       -0.68      0.77 o 
   1   5  17       12.04       16.46      1.08 o 
  -6   6  17        9.49       10.90      1.25 o 
  -5   6  17        2.69        1.84      0.66 o 
  -4   6  17       21.05       17.11      1.17 o 
  -3   6  17       23.05       21.05      1.08 o 
  -2   6  17        5.13        3.57      0.82 o 
  -1   6  17       47.77       55.42      5.81 o 
   0   6  17       88.89      114.91      3.66 o 
  -6   0  18       36.36       35.34      2.27 o 
  -5   0  18       35.43       30.13      2.31 o 
  -4   0  18      524.06      528.33      6.71 o 
  -3   0  18      203.01      180.81      5.50 o 
  -2   0  18       67.39       72.85      3.47 o 
  -1   0  18        1.36       -0.72      1.34 o 
   0   0  18      175.32      182.13      4.92 o 
   1   0  18       78.15       81.22      2.79 o 
  -7   1  18        6.32        5.34      1.11 o 
  -6   1  18        4.66        3.90      1.04 o 
  -5   1  18        1.75        1.77      1.10 o 
  -4   1  18       83.69       69.38      3.77 o 
  -3   1  18        8.64       10.66      2.58 o 
  -2   1  18      134.87      142.23      6.05 o 
  -1   1  18       24.15       22.50      1.68 o 
   0   1  18       48.56       56.32      3.00 o 
   1   1  18       17.46       17.15      1.64 o 
  -8   2  18      185.84      183.53      4.28 o 
  -7   2  18       49.35       48.60      2.72 o 
  -6   2  18        0.03       -0.59      1.01 o 
  -5   2  18       26.61       25.99      2.52 o 
  -4   2  18       24.64       29.45      2.73 o 
  -3   2  18        0.64        1.71      1.29 o 
  -2   2  18       22.27       24.47      1.78 o 
  -1   2  18       57.92       68.68      2.70 o 
   0   2  18        3.65        3.10      0.87 o 
   1   2  18        7.71        8.44      1.35 o 
  -7   3  18       59.59       54.56      2.77 o 
  -6   3  18       13.82       11.87      1.59 o 
  -5   3  18        0.04       -0.80      1.17 o 
  -4   3  18        1.37        0.93      1.54 o 
  -3   3  18       96.09       97.15      5.07 o 
  -2   3  18       31.49       32.78      1.94 o 
  -1   3  18        3.26        1.75      0.89 o 
   0   3  18        3.44        6.28      0.99 o 
   1   3  18        0.33        0.22      0.90 o 
  -7   4  18       28.57       25.73      1.82 o 
  -6   4  18       24.33       19.50      1.86 o 
  -5   4  18        0.03       -0.03      0.96 o 
  -4   4  18        3.63        2.67      1.04 o 
  -3   4  18        0.01       -0.15      0.85 o 
  -2   4  18       53.60       65.67      2.46 o 
  -1   4  18        2.15        0.89      0.77 o 
   0   4  18        2.91        0.73      1.27 o 
  -5   5  18       42.60       31.53      4.56 o 
  -4   5  18        9.10        5.37      1.16 o 
  -3   5  18       41.94       42.38      2.15 o 
  -2   5  18        7.01       12.03      1.06 o 
  -1   5  18      169.07      197.84      4.92 o 
  -5   1  19       35.62       37.84      2.94 o 
  -4   1  19       20.28       16.64      1.17 o 
  -3   1  19        9.15        5.88      0.86 o 
  -2   1  19        0.48       -0.60      0.96 o 
  -1   1  19        5.49        5.31      1.08 o 
  -6   2  19        5.73        3.05      1.25 o 
  -5   2  19        7.39        4.21      1.40 o 
  -4   2  19       57.75       50.91      2.10 o 
  -3   2  19        6.07        3.35      1.20 o 
  -2   2  19      405.31      435.53      7.08 o 
  -1   2  19        2.96        5.86      1.13 o 
  -5   3  19        0.28       -0.42      0.61 o 
  -4   3  19        1.78        1.11      0.66 o 
  -3   3  19       11.15       12.53      1.09 o 
  -2   3  19       29.25       26.12      1.85 o 
                                                 
